# Supplementary material for: 4-Methyl-N-(2-methyl­phen­yl)benzamide
Source: Acta Crystallogr Sect E Struct Rep Online. 2011 May 25;67(Pt 6):o1500. doi: 10.1107/S1600536811018770 (PMC3120561; doi:10.1107/S1600536811018770)
Supplement: Supplementary file 1 [file e-67-o1500-sup1.cif]

##############################################################################
#                                                                            #
# This CIF contains the data in a paper accepted for publication in          #
# Acta Crystallographica Section E. It conforms to the requirements of       #
# Notes for Authors for Acta Crystallographica Section E, and has been       #
# peer reviewed under the auspices of the IUCr Commission on Journals.       #
#                                                                            #
# Full details of the Crystallographic Information File format               #
# are given in the paper "The Crystallographic Information File (CIF):       #
# a New Standard Archive File for Crystallography" by S. R. Hall, F. H.      #
# Allen and I. D. Brown [Acta Cryst. (1991), A47, 655-685].                  #
#                                                                            #
# The current version of the core CIF dictionary is obtainable from          #
# ftp://ftp.iucr.org/pub/cif_core.dic.                                       #
#                                                                            #
# Software is freely available for graphical display of the structure(s)     #
# in this CIF. For information consult the CIF software page                 #
# http://www.iucr.org/resources/cif/software.                                #
#                                                                            #
# This file may be used for bona fide research purposes within the           #
# scientific community so long as proper attribution is given to the journal # 
# article from which it was obtained.                                        #
#                                                                            #
##############################################################################
data_I
_audit_creation_method     SHELXL-97
_chemical_name_systematic
;
4-Methyl-<i>N</i>-(2-methylphenyl)benzamide
;
_chemical_name_common     ?
_chemical_formula_moiety     'C15 H15 N O'
_chemical_formula_sum     'C15 H15 N O'
_chemical_formula_iupac     'C15 H15 N O'
_chemical_formula_weight     225.28
_chemical_melting_point     ?
_symmetry_cell_setting     triclinic
_symmetry_space_group_name_H-M     'P -1'
_symmetry_space_group_name_Hall     '-P 1'
loop_
    _symmetry_equiv_pos_as_xyz
    'x, y, z'
    '-x, -y, -z'
_cell_length_a     7.2964(6)
_cell_length_b     9.9075(5)
_cell_length_c     18.1347(13)
_cell_angle_alpha     88.331(5)
_cell_angle_beta     82.892(6)
_cell_angle_gamma     79.558(5)
_cell_volume     1279.29(15)
_cell_formula_units_Z     4
_cell_measurement_reflns_used     2440
_cell_measurement_theta_min     3.5292
_cell_measurement_theta_max     29.2807
_cell_measurement_temperature     293(2)
_exptl_crystal_description     needle
_exptl_crystal_colour     'colorless'
_exptl_crystal_size_max     0.8809
_exptl_crystal_size_mid     0.0871
_exptl_crystal_size_min     0.0625
_exptl_crystal_density_diffrn     1.170
_exptl_crystal_density_meas     ?
_exptl_crystal_density_method     'not measured'
_exptl_crystal_F_000     480
_exptl_absorpt_coefficient_mu     0.073
_exptl_absorpt_correction_type     analytical
_exptl_absorpt_process_details
;
[CrysAlis RED (Oxford Diffraction, 2009), based on expressions derived
by Clark & Reid (1995)]
;
_exptl_absorpt_correction_T_min     0.968
_exptl_absorpt_correction_T_max     0.996
_exptl_special_details
;
CrysAlis RED (Oxford Diffraction, 2009)
Analytical numeric absorption correction using a multifaceted crystal
model based on expressions derived (Clark & Reid, 1995).
;
_diffrn_ambient_temperature     293(2)
_diffrn_radiation_type     MoK\a
_diffrn_radiation_wavelength     0.71073
_diffrn_radiation_source     'fine-focus sealed tube'
_diffrn_radiation_monochromator     graphite
_diffrn_measurement_device_type
;
Oxford Diffraction Xcalibur diffractometer with a Ruby (Gemini Cu) detector
;
_diffrn_measurement_method     \w
_diffrn_detector_area_resol_mean     ?
_diffrn_reflns_number     18269
_diffrn_reflns_av_R_equivalents     0.0880
_diffrn_reflns_av_sigmaI/netI     0.1356
_diffrn_reflns_theta_min     4.09
_diffrn_reflns_theta_max     24.71
_diffrn_reflns_theta_full     24.71
_diffrn_measured_fraction_theta_max     0.995
_diffrn_measured_fraction_theta_full     0.995
_diffrn_reflns_limit_h_min     -8
_diffrn_reflns_limit_h_max     8
_diffrn_reflns_limit_k_min     -11
_diffrn_reflns_limit_k_max     11
_diffrn_reflns_limit_l_min     -21
_diffrn_reflns_limit_l_max     21
_diffrn_standards_number     0
_diffrn_standards_interval_count     ?
_diffrn_standards_interval_time     0
_diffrn_standards_decay_%     0
_refine_special_details
;
Refinement of <i>F</i>^2^ against ALL reflections. The weighted <i>R</i>-factor
<i>wR</i> and goodness of fit <i>S</i> are based on <i>F</i>^2^, conventional
<i>R</i>-factors <i>R</i> are based on <i>F</i>, with <i>F</i> set to zero for
negative <i>F</i>^2^. The threshold expression of <i>F</i>^2^ >
\s(<i>F</i>^2^) is used only for calculating <i>R</i>-factors(gt) <i>etc</i>.
and is not relevant to the choice of reflections for refinement.
<i>R</i>-factors based on <i>F</i>^2^ are statistically about twice as large
as those based on <i>F</i>, and <i>R</i>- factors based on ALL data will be
even larger.
;
_reflns_number_total     4354
_reflns_number_gt     1602
_reflns_threshold_expression     I>2\s(I)
_refine_ls_structure_factor_coef     Fsqd
_refine_ls_matrix_type     full
_refine_ls_R_factor_all     0.1622
_refine_ls_R_factor_gt     0.0423
_refine_ls_wR_factor_gt     0.0779
_refine_ls_wR_factor_ref     0.0968
_refine_ls_goodness_of_fit_ref     0.742
_refine_ls_restrained_S_all     0.742
_refine_ls_number_reflns     4354
_refine_ls_number_parameters     311
_refine_ls_number_restraints     0
_refine_ls_hydrogen_treatment     constr
_refine_ls_weighting_scheme     calc
_refine_ls_weighting_details
                 'calc w=1/[\s^2^(Fo^2^)+(0.0367P)^2^] where P=(Fo^2^+2Fc^2^)/3'
_atom_sites_solution_hydrogens     geom
_atom_sites_solution_primary     direct
_atom_sites_solution_secondary     difmap
_refine_ls_shift/su_max     0.000
_refine_ls_shift/su_mean     0.000
_refine_diff_density_max     0.119
_refine_diff_density_min     -0.114
_refine_ls_extinction_method     none
_refine_ls_extinction_coef     ?
loop_
    _atom_type_symbol
    _atom_type_description
    _atom_type_scat_dispersion_real
    _atom_type_scat_dispersion_imag
    _atom_type_scat_source
    'C' 'C' 0.0033 0.0016
                         'International Tables Vol C Tables 4.2.6.8 and 6.1.1.4'
    'H' 'H' 0.0000 0.0000
                         'International Tables Vol C Tables 4.2.6.8 and 6.1.1.4'
    'N' 'N' 0.0061 0.0033
                         'International Tables Vol C Tables 4.2.6.8 and 6.1.1.4'
    'O' 'O' 0.0106 0.0060
                         'International Tables Vol C Tables 4.2.6.8 and 6.1.1.4'
_computing_data_collection     'CrysAlis CCD (Oxford Diffraction, 2009)'
_computing_cell_refinement     'CrysAlis CCD (Oxford Diffraction, 2009)'
_computing_data_reduction     'CrysAlis RED (Oxford Diffraction, 2009)'
_computing_structure_solution     'SHELXS97 (Sheldrick, 2008)'
_computing_structure_refinement     'SHELXL97 (Sheldrick, 2008)'
_computing_molecular_graphics
             'ORTEP-3 (Farrugia, 1997) and Mercury (Macrae <i>et al.</i>, 2008)'
_computing_publication_material     'enCIFer (Allen <i>et al.</i>, 2004)'
loop_
    _atom_site_type_symbol
    _atom_site_label
    _atom_site_fract_x
    _atom_site_fract_y
    _atom_site_fract_z
    _atom_site_U_iso_or_equiv
    _atom_site_adp_type
    _atom_site_calc_flag
    _atom_site_refinement_flags
    _atom_site_occupancy
    _atom_site_symmetry_multiplicity
    _atom_site_disorder_assembly
    _atom_site_disorder_group
    O O1 0.3561(3) 0.83584(15) 0.23183(11) 0.0969(7) Uani d . 1 1 . .
    N N1 0.3243(3) 0.62248(17) 0.26640(11) 0.0687(7) Uani d . 1 1 . .
    H H1A 0.3695 0.5366 0.2607 0.082 Uiso d R 1 1 . .
    C C1 0.1559(5) 0.6596(2) 0.31651(18) 0.0614(8) Uani d . 1 1 . .
    C C2 0.1579(5) 0.6225(2) 0.39053(18) 0.0622(8) Uani d . 1 1 . .
    C C3 -0.0084(6) 0.6555(3) 0.43740(17) 0.0776(9) Uani d . 1 1 . .
    H H3A -0.0099 0.6321 0.4875 0.093 Uiso calc R 1 1 . .
    C C4 -0.1703(5) 0.7216(3) 0.4122(2) 0.0857(10) Uani d . 1 1 . .
    H H4A -0.2804 0.7421 0.4447 0.103 Uiso calc R 1 1 . .
    C C5 -0.1687(5) 0.7572(3) 0.3388(2) 0.0881(10) Uani d . 1 1 . .
    H H5A -0.2783 0.8021 0.3212 0.106 Uiso calc R 1 1 . .
    C C6 -0.0056(6) 0.7270(3) 0.29071(17) 0.0768(9) Uani d . 1 1 . .
    H H6A -0.0048 0.7522 0.2409 0.092 Uiso calc R 1 1 . .
    C C7 0.3332(5) 0.5461(3) 0.41909(16) 0.0928(10) Uani d . 1 1 . .
    H H7A 0.3634 0.4553 0.3987 0.139 Uiso calc R 1 1 . .
    H H7B 0.3129 0.5403 0.4723 0.139 Uiso calc R 1 1 . .
    H H7C 0.4352 0.5940 0.4044 0.139 Uiso calc R 1 1 . .
    C C8 0.4170(4) 0.7118(2) 0.22826(14) 0.0648(8) Uani d . 1 1 . .
    C C9 0.5994(4) 0.6581(2) 0.18350(14) 0.0590(7) Uani d . 1 1 . .
    C C10 0.6996(5) 0.5260(2) 0.18947(15) 0.0772(9) Uani d . 1 1 . .
    H H10A 0.6467 0.4619 0.2194 0.093 Uiso calc R 1 1 . .
    C C11 0.8757(5) 0.4888(3) 0.15171(16) 0.0832(9) Uani d . 1 1 . .
    H H11A 0.9396 0.3994 0.1565 0.100 Uiso calc R 1 1 . .
    C C12 0.9607(5) 0.5800(3) 0.10686(15) 0.0772(9) Uani d . 1 1 . .
    C C13 0.8592(5) 0.7099(3) 0.09924(15) 0.0803(10) Uani d . 1 1 . .
    H H13A 0.9114 0.7729 0.0682 0.096 Uiso calc R 1 1 . .
    C C14 0.6840(5) 0.7481(2) 0.13623(15) 0.0736(9) Uani d . 1 1 . .
    H H14A 0.6192 0.8367 0.1297 0.088 Uiso calc R 1 1 . .
    C C15 1.1607(5) 0.5405(3) 0.06924(18) 0.1129(12) Uani d . 1 1 . .
    H H15A 1.2388 0.4932 0.1042 0.135 Uiso calc PR 0.50 1 . .
    H H15B 1.2072 0.6218 0.0518 0.135 Uiso calc PR 0.50 1 . .
    H H15C 1.1624 0.4816 0.0280 0.135 Uiso calc PR 0.50 1 . .
    H H15D 1.2459 0.5820 0.0963 0.135 Uiso d PR 0.50 1 . .
    H H15E 1.1741 0.5717 0.0194 0.135 Uiso d PR 0.50 1 . .
    H H15F 1.2029 0.4415 0.0714 0.135 Uiso d PR 0.50 1 . .
    O O2 0.3997(3) 0.32712(14) 0.26391(11) 0.0970(7) Uani d . 1 1 . .
    N N2 0.4584(3) 0.10245(17) 0.23914(11) 0.0622(6) Uani d . 1 1 . .
    H H2A 0.4231 0.0247 0.2478 0.075 Uiso d R 1 1 . .
    C C16 0.6234(4) 0.1063(2) 0.18894(17) 0.0541(7) Uani d . 1 1 . .
    C C17 0.6124(4) 0.1340(2) 0.11454(19) 0.0665(8) Uani d . 1 1 . .
    C C18 0.7779(6) 0.1290(3) 0.06697(17) 0.0799(9) Uani d . 1 1 . .
    H H18A 0.7723 0.1486 0.0168 0.096 Uiso calc R 1 1 . .
    C C19 0.9474(5) 0.0960(3) 0.0923(2) 0.0806(9) Uani d . 1 1 . .
    H H19A 1.0564 0.0931 0.0595 0.097 Uiso calc R 1 1 . .
    C C20 0.9594(5) 0.0668(3) 0.1660(2) 0.0866(9) Uani d . 1 1 . .
    H H20A 1.0757 0.0432 0.1834 0.104 Uiso calc R 1 1 . .
    C C21 0.7952(5) 0.0732(2) 0.21414(16) 0.0737(9) Uani d . 1 1 . .
    H H21A 0.8018 0.0546 0.2644 0.088 Uiso calc R 1 1 . .
    C C22 0.4253(5) 0.1644(4) 0.08421(19) 0.1311(13) Uani d . 1 1 . .
    H H22A 0.3592 0.0897 0.0962 0.197 Uiso calc R 1 1 . .
    H H22B 0.4455 0.1755 0.0312 0.197 Uiso calc R 1 1 . .
    H H22C 0.3524 0.2473 0.1060 0.197 Uiso calc R 1 1 . .
    C C23 0.3531(4) 0.2138(2) 0.27375(14) 0.0615(8) Uani d . 1 1 . .
    C C24 0.1817(4) 0.1941(2) 0.32233(13) 0.0551(7) Uani d . 1 1 . .
    C C25 0.0317(4) 0.3016(2) 0.33069(14) 0.0659(8) Uani d . 1 1 . .
    H H25A 0.0424 0.3857 0.3080 0.079 Uiso calc R 1 1 . .
    C C26 -0.1335(4) 0.2853(2) 0.37224(15) 0.0718(8) Uani d . 1 1 . .
    H H26A -0.2340 0.3584 0.3766 0.086 Uiso calc R 1 1 . .
    C C27 -0.1537(4) 0.1625(3) 0.40784(14) 0.0667(8) Uani d . 1 1 . .
    C C28 -0.0014(4) 0.0571(2) 0.40096(14) 0.0663(8) Uani d . 1 1 . .
    H H28A -0.0101 -0.0255 0.4256 0.080 Uiso calc R 1 1 . .
    C C29 0.1638(4) 0.0716(2) 0.35820(13) 0.0618(8) Uani d . 1 1 . .
    H H29A 0.2639 -0.0017 0.3535 0.074 Uiso calc R 1 1 . .
    C C30 -0.3368(4) 0.1441(3) 0.45296(17) 0.1005(10) Uani d . 1 1 . .
    H H30A -0.3499 0.1904 0.4996 0.121 Uiso calc PR 0.50 1 . .
    H H30B -0.3368 0.0481 0.4618 0.121 Uiso calc PR 0.50 1 . .
    H H30C -0.4397 0.1821 0.4260 0.121 Uiso calc PR 0.50 1 . .
    H H30D -0.3245 0.0952 0.4985 0.121 Uiso d PR 0.50 1 . .
    H H30E -0.4078 0.0901 0.4238 0.121 Uiso d PR 0.50 1 . .
    H H30F -0.4215 0.2321 0.4626 0.121 Uiso d PR 0.50 1 . .
loop_
    _atom_site_aniso_label
    _atom_site_aniso_U_11
    _atom_site_aniso_U_22
    _atom_site_aniso_U_33
    _atom_site_aniso_U_12
    _atom_site_aniso_U_13
    _atom_site_aniso_U_23
    O1 0.0967(17) 0.0388(9) 0.1473(19) -0.0146(10) 0.0214(13) -0.0057(10)
    N1 0.092(2) 0.0376(11) 0.0721(16) -0.0128(12) 0.0087(15) -0.0023(11)
    C1 0.072(3) 0.0414(14) 0.071(2) -0.0138(16) -0.001(2) -0.0075(14)
    C2 0.075(3) 0.0501(14) 0.062(2) -0.0146(15) -0.006(2) -0.0012(14)
    C3 0.085(3) 0.0691(18) 0.077(2) -0.0195(18) 0.007(2) -0.0019(16)
    C4 0.079(3) 0.078(2) 0.099(3) -0.024(2) 0.013(2) -0.0113(19)
    C5 0.067(3) 0.082(2) 0.117(3) -0.0108(17) -0.018(3) -0.012(2)
    C6 0.088(3) 0.0662(17) 0.078(2) -0.0120(18) -0.018(2) -0.0020(16)
    C7 0.097(3) 0.0908(19) 0.088(2) -0.0066(19) -0.018(2) 0.0073(16)
    C8 0.084(2) 0.0408(14) 0.071(2) -0.0161(16) -0.0057(17) -0.0070(14)
    C9 0.080(2) 0.0410(14) 0.0574(18) -0.0154(15) -0.0075(16) -0.0022(13)
    C10 0.091(3) 0.0512(16) 0.086(2) -0.0196(17) 0.008(2) 0.0036(14)
    C11 0.092(3) 0.0567(16) 0.094(2) -0.0100(17) 0.012(2) -0.0026(16)
    C12 0.090(3) 0.0732(19) 0.067(2) -0.0194(19) 0.0062(19) -0.0126(16)
    C13 0.105(3) 0.0621(18) 0.071(2) -0.0251(18) 0.014(2) -0.0009(15)
    C14 0.104(3) 0.0491(15) 0.066(2) -0.0159(17) 0.0013(19) 0.0037(14)
    C15 0.113(3) 0.106(2) 0.112(3) -0.019(2) 0.019(3) -0.0098(19)
    O2 0.1053(17) 0.0411(9) 0.1356(17) -0.0257(10) 0.0425(13) -0.0120(10)
    N2 0.0637(17) 0.0417(11) 0.0764(16) -0.0172(11) 0.0228(14) -0.0052(10)
    C16 0.057(2) 0.0420(13) 0.063(2) -0.0137(14) 0.0015(19) -0.0012(13)
    C17 0.052(2) 0.0700(16) 0.074(2) -0.0101(14) -0.001(2) 0.0147(15)
    C18 0.075(3) 0.093(2) 0.071(2) -0.0203(18) 0.000(2) 0.0133(15)
    C19 0.070(3) 0.094(2) 0.078(3) -0.0254(19) 0.009(2) -0.0146(17)
    C20 0.060(3) 0.117(2) 0.086(3) -0.0205(18) -0.012(2) -0.0166(19)
    C21 0.074(3) 0.0844(19) 0.064(2) -0.0216(18) -0.002(2) -0.0082(15)
    C22 0.074(3) 0.192(4) 0.116(3) 0.002(2) -0.012(3) 0.040(2)
    C23 0.069(2) 0.0423(14) 0.0704(19) -0.0121(14) 0.0078(16) -0.0048(13)
    C24 0.063(2) 0.0440(14) 0.0565(18) -0.0142(14) 0.0097(15) -0.0070(12)
    C25 0.068(2) 0.0494(15) 0.076(2) -0.0110(16) 0.0076(18) -0.0050(13)
    C26 0.066(2) 0.0655(17) 0.078(2) -0.0011(15) 0.0018(18) -0.0082(15)
    C27 0.068(2) 0.0765(18) 0.0561(19) -0.0220(18) 0.0075(17) -0.0103(15)
    C28 0.074(2) 0.0588(16) 0.064(2) -0.0177(16) 0.0077(17) -0.0007(13)
    C29 0.070(2) 0.0498(15) 0.0624(19) -0.0120(13) 0.0097(16) -0.0049(13)
    C30 0.084(3) 0.111(2) 0.102(3) -0.0272(19) 0.022(2) -0.0060(17)
_geom_special_details
;
All e.s.d.'s (except the e.s.d. in the dihedral angle between two l.s. planes)
are estimated using the full covariance matrix. The cell e.s.d.'s are taken
into account individually in the estimation of e.s.d.'s in distances, angles
and torsion angles; correlations between e.s.d.'s in cell parameters are only
used when they are defined by crystal symmetry. An approximate (isotropic)
treatment of cell e.s.d.'s is used for estimating e.s.d.'s involving l.s.
planes.
;
loop_
    _geom_bond_atom_site_label_1
    _geom_bond_atom_site_label_2
    _geom_bond_site_symmetry_2
    _geom_bond_distance
    _geom_bond_publ_flag
    O1 C8 . 1.229(2) ?
    N1 C8 . 1.336(3) ?
    N1 C1 . 1.432(3) ?
    N1 H1A . 0.8596 ?
    C1 C6 . 1.374(4) ?
    C1 C2 . 1.383(3) ?
    C2 C3 . 1.385(4) ?
    C2 C7 . 1.506(4) ?
    C3 C4 . 1.367(4) ?
    C3 H3A . 0.9300 ?
    C4 C5 . 1.367(4) ?
    C4 H4A . 0.9300 ?
    C5 C6 . 1.376(4) ?
    C5 H5A . 0.9300 ?
    C6 H6A . 0.9300 ?
    C7 H7A . 0.9600 ?
    C7 H7B . 0.9600 ?
    C7 H7C . 0.9600 ?
    C8 C9 . 1.488(3) ?
    C9 C10 . 1.387(3) ?
    C9 C14 . 1.391(3) ?
    C10 C11 . 1.372(3) ?
    C10 H10A . 0.9300 ?
    C11 C12 . 1.378(3) ?
    C11 H11A . 0.9300 ?
    C12 C13 . 1.375(3) ?
    C12 C15 . 1.520(4) ?
    C13 C14 . 1.362(3) ?
    C13 H13A . 0.9300 ?
    C14 H14A . 0.9300 ?
    C15 H15A . 0.9600 ?
    C15 H15B . 0.9600 ?
    C15 H15C . 0.9600 ?
    C15 H15D . 0.9887 ?
    C15 H15E . 0.9457 ?
    C15 H15F . 0.9744 ?
    O2 C23 . 1.233(2) ?
    N2 C23 . 1.347(3) ?
    N2 C16 . 1.423(3) ?
    N2 H2A . 0.8594 ?
    C16 C21 . 1.368(4) ?
    C16 C17 . 1.378(3) ?
    C17 C18 . 1.389(4) ?
    C17 C22 . 1.511(4) ?
    C18 C19 . 1.354(4) ?
    C18 H18A . 0.9300 ?
    C19 C20 . 1.369(4) ?
    C19 H19A . 0.9300 ?
    C20 C21 . 1.385(4) ?
    C20 H20A . 0.9300 ?
    C21 H21A . 0.9300 ?
    C22 H22A . 0.9600 ?
    C22 H22B . 0.9600 ?
    C22 H22C . 0.9600 ?
    C23 C24 . 1.477(3) ?
    C24 C25 . 1.379(3) ?
    C24 C29 . 1.380(3) ?
    C25 C26 . 1.373(3) ?
    C25 H25A . 0.9300 ?
    C26 C27 . 1.384(3) ?
    C26 H26A . 0.9300 ?
    C27 C28 . 1.376(3) ?
    C27 C30 . 1.515(3) ?
    C28 C29 . 1.378(3) ?
    C28 H28A . 0.9300 ?
    C29 H29A . 0.9300 ?
    C30 H30A . 0.9600 ?
    C30 H30B . 0.9600 ?
    C30 H30C . 0.9600 ?
    C30 H30D . 0.9501 ?
    C30 H30E . 1.0098 ?
    C30 H30F . 0.9793 ?
loop_
    _geom_angle_atom_site_label_1
    _geom_angle_atom_site_label_2
    _geom_angle_atom_site_label_3
    _geom_angle_site_symmetry_1
    _geom_angle_site_symmetry_3
    _geom_angle
    _geom_angle_publ_flag
    C8 N1 C1 . . 124.69(19) ?
    C8 N1 H1A . . 117.6 ?
    C1 N1 H1A . . 117.7 ?
    C6 C1 C2 . . 120.9(3) ?
    C6 C1 N1 . . 120.3(3) ?
    C2 C1 N1 . . 118.7(3) ?
    C1 C2 C3 . . 117.7(3) ?
    C1 C2 C7 . . 121.3(3) ?
    C3 C2 C7 . . 121.0(3) ?
    C4 C3 C2 . . 121.9(3) ?
    C4 C3 H3A . . 119.0 ?
    C2 C3 H3A . . 119.0 ?
    C3 C4 C5 . . 119.3(3) ?
    C3 C4 H4A . . 120.3 ?
    C5 C4 H4A . . 120.3 ?
    C4 C5 C6 . . 120.3(3) ?
    C4 C5 H5A . . 119.8 ?
    C6 C5 H5A . . 119.8 ?
    C1 C6 C5 . . 119.9(3) ?
    C1 C6 H6A . . 120.1 ?
    C5 C6 H6A . . 120.1 ?
    C2 C7 H7A . . 109.5 ?
    C2 C7 H7B . . 109.5 ?
    H7A C7 H7B . . 109.5 ?
    C2 C7 H7C . . 109.5 ?
    H7A C7 H7C . . 109.5 ?
    H7B C7 H7C . . 109.5 ?
    O1 C8 N1 . . 120.8(2) ?
    O1 C8 C9 . . 120.7(2) ?
    N1 C8 C9 . . 118.4(2) ?
    C10 C9 C14 . . 116.8(3) ?
    C10 C9 C8 . . 124.5(2) ?
    C14 C9 C8 . . 118.5(2) ?
    C11 C10 C9 . . 120.8(2) ?
    C11 C10 H10A . . 119.6 ?
    C9 C10 H10A . . 119.6 ?
    C10 C11 C12 . . 121.9(3) ?
    C10 C11 H11A . . 119.1 ?
    C12 C11 H11A . . 119.1 ?
    C13 C12 C11 . . 117.3(3) ?
    C13 C12 C15 . . 121.2(3) ?
    C11 C12 C15 . . 121.5(3) ?
    C14 C13 C12 . . 121.4(3) ?
    C14 C13 H13A . . 119.3 ?
    C12 C13 H13A . . 119.3 ?
    C13 C14 C9 . . 121.7(2) ?
    C13 C14 H14A . . 119.1 ?
    C9 C14 H14A . . 119.1 ?
    C12 C15 H15A . . 109.5 ?
    C12 C15 H15B . . 109.5 ?
    H15A C15 H15B . . 109.5 ?
    C12 C15 H15C . . 109.5 ?
    H15A C15 H15C . . 109.5 ?
    H15B C15 H15C . . 109.5 ?
    C12 C15 H15D . . 109.4 ?
    H15A C15 H15D . . 54.8 ?
    H15B C15 H15D . . 57.7 ?
    H15C C15 H15D . . 141.1 ?
    C12 C15 H15E . . 112.3 ?
    H15A C15 H15E . . 138.2 ?
    H15B C15 H15E . . 53.8 ?
    H15C C15 H15E . . 57.7 ?
    H15D C15 H15E . . 107.7 ?
    C12 C15 H15F . . 110.8 ?
    H15A C15 H15F . . 54.7 ?
    H15B C15 H15F . . 139.7 ?
    H15C C15 H15F . . 57.4 ?
    H15D C15 H15F . . 106.4 ?
    H15E C15 H15F . . 110.1 ?
    C23 N2 C16 . . 123.84(18) ?
    C23 N2 H2A . . 117.9 ?
    C16 N2 H2A . . 118.3 ?
    C21 C16 C17 . . 119.8(3) ?
    C21 C16 N2 . . 119.3(3) ?
    C17 C16 N2 . . 120.7(3) ?
    C16 C17 C18 . . 118.6(3) ?
    C16 C17 C22 . . 121.2(3) ?
    C18 C17 C22 . . 120.2(3) ?
    C19 C18 C17 . . 121.2(3) ?
    C19 C18 H18A . . 119.4 ?
    C17 C18 H18A . . 119.4 ?
    C18 C19 C20 . . 120.5(3) ?
    C18 C19 H19A . . 119.7 ?
    C20 C19 H19A . . 119.7 ?
    C19 C20 C21 . . 118.8(3) ?
    C19 C20 H20A . . 120.6 ?
    C21 C20 H20A . . 120.6 ?
    C16 C21 C20 . . 121.1(3) ?
    C16 C21 H21A . . 119.5 ?
    C20 C21 H21A . . 119.5 ?
    C17 C22 H22A . . 109.5 ?
    C17 C22 H22B . . 109.5 ?
    H22A C22 H22B . . 109.5 ?
    C17 C22 H22C . . 109.5 ?
    H22A C22 H22C . . 109.5 ?
    H22B C22 H22C . . 109.5 ?
    O2 C23 N2 . . 120.2(2) ?
    O2 C23 C24 . . 122.3(2) ?
    N2 C23 C24 . . 117.5(2) ?
    C25 C24 C29 . . 118.6(2) ?
    C25 C24 C23 . . 118.6(2) ?
    C29 C24 C23 . . 122.8(2) ?
    C26 C25 C24 . . 120.4(2) ?
    C26 C25 H25A . . 119.8 ?
    C24 C25 H25A . . 119.8 ?
    C25 C26 C27 . . 121.5(3) ?
    C25 C26 H26A . . 119.3 ?
    C27 C26 H26A . . 119.3 ?
    C28 C27 C26 . . 117.7(3) ?
    C28 C27 C30 . . 120.9(2) ?
    C26 C27 C30 . . 121.4(3) ?
    C27 C28 C29 . . 121.3(2) ?
    C27 C28 H28A . . 119.4 ?
    C29 C28 H28A . . 119.4 ?
    C28 C29 C24 . . 120.5(2) ?
    C28 C29 H29A . . 119.7 ?
    C24 C29 H29A . . 119.7 ?
    C27 C30 H30A . . 109.5 ?
    C27 C30 H30B . . 109.5 ?
    H30A C30 H30B . . 109.5 ?
    C27 C30 H30C . . 109.5 ?
    H30A C30 H30C . . 109.5 ?
    H30B C30 H30C . . 109.5 ?
    C27 C30 H30D . . 115.3 ?
    H30A C30 H30D . . 58.1 ?
    H30B C30 H30D . . 52.6 ?
    H30C C30 H30D . . 135.2 ?
    C27 C30 H30E . . 110.2 ?
    H30A C30 H30E . . 140.3 ?
    H30B C30 H30E . . 57.9 ?
    H30C C30 H30E . . 54.3 ?
    H30D C30 H30E . . 105.2 ?
    C27 C30 H30F . . 111.6 ?
    H30A C30 H30F . . 58.1 ?
    H30B C30 H30F . . 138.8 ?
    H30C C30 H30F . . 53.7 ?
    H30D C30 H30F . . 109.3 ?
    H30E C30 H30F . . 104.5 ?
loop_
    _geom_torsion_atom_site_label_1
    _geom_torsion_atom_site_label_2
    _geom_torsion_atom_site_label_3
    _geom_torsion_atom_site_label_4
    _geom_torsion_site_symmetry_1
    _geom_torsion_site_symmetry_2
    _geom_torsion_site_symmetry_3
    _geom_torsion_site_symmetry_4
    _geom_torsion
    _geom_torsion_publ_flag
    C8 N1 C1 C6 . . . . 63.9(3) ?
    C8 N1 C1 C2 . . . . -118.2(3) ?
    C6 C1 C2 C3 . . . . 0.1(3) ?
    N1 C1 C2 C3 . . . . -177.9(2) ?
    C6 C1 C2 C7 . . . . 178.8(2) ?
    N1 C1 C2 C7 . . . . 0.8(3) ?
    C1 C2 C3 C4 . . . . 0.4(4) ?
    C7 C2 C3 C4 . . . . -178.2(2) ?
    C2 C3 C4 C5 . . . . -0.5(4) ?
    C3 C4 C5 C6 . . . . -0.1(4) ?
    C2 C1 C6 C5 . . . . -0.6(3) ?
    N1 C1 C6 C5 . . . . 177.3(2) ?
    C4 C5 C6 C1 . . . . 0.6(4) ?
    C1 N1 C8 O1 . . . . -3.2(4) ?
    C1 N1 C8 C9 . . . . 174.6(3) ?
    O1 C8 C9 C10 . . . . 164.4(3) ?
    N1 C8 C9 C10 . . . . -13.4(4) ?
    O1 C8 C9 C14 . . . . -10.5(4) ?
    N1 C8 C9 C14 . . . . 171.7(2) ?
    C14 C9 C10 C11 . . . . 1.7(4) ?
    C8 C9 C10 C11 . . . . -173.2(3) ?
    C9 C10 C11 C12 . . . . 0.3(4) ?
    C10 C11 C12 C13 . . . . -2.1(4) ?
    C10 C11 C12 C15 . . . . 176.0(3) ?
    C11 C12 C13 C14 . . . . 1.9(4) ?
    C15 C12 C13 C14 . . . . -176.2(3) ?
    C12 C13 C14 C9 . . . . 0.1(4) ?
    C10 C9 C14 C13 . . . . -2.0(4) ?
    C8 C9 C14 C13 . . . . 173.3(3) ?
    C23 N2 C16 C21 . . . . 97.6(3) ?
    C23 N2 C16 C17 . . . . -86.8(3) ?
    C21 C16 C17 C18 . . . . -0.7(3) ?
    N2 C16 C17 C18 . . . . -176.4(2) ?
    C21 C16 C17 C22 . . . . 177.1(2) ?
    N2 C16 C17 C22 . . . . 1.4(3) ?
    C16 C17 C18 C19 . . . . 0.8(4) ?
    C22 C17 C18 C19 . . . . -177.0(3) ?
    C17 C18 C19 C20 . . . . -0.1(4) ?
    C18 C19 C20 C21 . . . . -0.7(4) ?
    C17 C16 C21 C20 . . . . 0.0(3) ?
    N2 C16 C21 C20 . . . . 175.7(2) ?
    C19 C20 C21 C16 . . . . 0.8(4) ?
    C16 N2 C23 O2 . . . . -1.5(4) ?
    C16 N2 C23 C24 . . . . 177.9(3) ?
    O2 C23 C24 C25 . . . . 28.9(4) ?
    N2 C23 C24 C25 . . . . -150.4(2) ?
    O2 C23 C24 C29 . . . . -152.7(2) ?
    N2 C23 C24 C29 . . . . 27.9(4) ?
    C29 C24 C25 C26 . . . . -1.7(4) ?
    C23 C24 C25 C26 . . . . 176.6(2) ?
    C24 C25 C26 C27 . . . . 1.1(4) ?
    C25 C26 C27 C28 . . . . 0.8(4) ?
    C25 C26 C27 C30 . . . . -179.3(3) ?
    C26 C27 C28 C29 . . . . -2.0(4) ?
    C30 C27 C28 C29 . . . . 178.0(2) ?
    C27 C28 C29 C24 . . . . 1.4(4) ?
    C25 C24 C29 C28 . . . . 0.5(4) ?
    C23 C24 C29 C28 . . . . -177.8(2) ?
loop_
    _geom_hbond_atom_site_label_D
    _geom_hbond_atom_site_label_H
    _geom_hbond_atom_site_label_A
    _geom_hbond_site_symmetry_A
    _geom_hbond_distance_DH
    _geom_hbond_distance_HA
    _geom_hbond_distance_DA
    _geom_hbond_angle_DHA
    N1 H1A O2 . 0.86 2.05 2.878(2) 163
    N2 H2A O1 1_545 0.86 2.05 2.883(2) 162
data_global
_journal_date_recd_electronic     2011-05-15
_journal_date_accepted     2011-05-17
_journal_name_full     'Acta Crystallographica, Section E'
_journal_year     2011
_journal_volume     67
_journal_issue      6
_journal_page_first     o1500
_journal_page_last     o1500
_journal_paper_category     QO
_journal_coeditor_code     BT5550
_publ_contact_author_name     'Prof. B. Thimme Gowda'
_publ_contact_author_address
;
  Department of Chemistry
  Mangalore University
  Mangalagangotri-574 199
  Mangalore, INDIA
;
_publ_contact_author_email     gowdabt@yahoo.com
_publ_contact_author_fax     '91 824 2287367'
_publ_contact_author_phone     '91 824 2287262'
_publ_section_title
;
4-Methyl-<i>N</i>-(2-methylphenyl)benzamide
;
loop_
    _publ_author_name
    _publ_author_address
    'Vinola Z. Rodrigues'
; Department of Chemistry
  Mangalore University
  Mangalagangotri 574 199
  Mangalore, India
;
    'Marek Fronc'
; Institute of Physical Chemistry and Chemical Physics
  Slovak University of Technology
  Radlinsk\'eho 9
  SK-812 37 Bratislava
  Slovak Republic
;
    'B. Thimme Gowda'
; Department of Chemistry
  Mangalore University
  Mangalagangotri 574 199
  Mangalore, India
;
    'Jozef Ko\<z\'i\<sek'
; Institute of Physical Chemistry and Chemical Physics
  Slovak University of Technology
  Radlinsk\'eho 9
  SK-812 37 Bratislava
  Slovak Republic
;
