# Supplementary material for: 4-Methyl-N-(2-methyl­phen­yl)benzamide
Source: Acta Crystallogr Sect E Struct Rep Online. 2011 May 25;67(Pt 6):o1500. doi: 10.1107/S1600536811018770 (PMC3120561; doi:10.1107/S1600536811018770)
Supplement: Supplementary file 2 [file e-67-o1500-Isup2.hkl]

# 
# h,k,l, Fc-squared, Fo-squared, sigma(Fo-squared) and status flag 
# 
data_I
_shelx_title ' NEW: P-1' 
_shelx_refln_list_code          4 
_shelx_F_calc_maximum      173.96 
_exptl_crystal_F_000       480.00 
_reflns_d_resolution_high  0.8501 
 
loop_ 
 _symmetry_equiv_pos_as_xyz 
 'x, y, z' 
 '-x, -y, -z' 
 
_cell_length_a     7.2964 
_cell_length_b     9.9075 
_cell_length_c    18.1347 
_cell_angle_alpha  88.331 
_cell_angle_beta   82.892 
_cell_angle_gamma  79.558 
 
_shelx_F_squared_multiplier     1.000 
 
loop_ 
 _refln_index_h 
 _refln_index_k 
 _refln_index_l 
 _refln_F_squared_calc 
 _refln_F_squared_meas 
 _refln_F_squared_sigma 
 _refln_observed_status 
   2   0   0        0.73        3.67     13.71 o 
   3   0   0      340.64      358.41     19.94 o 
   4   0   0      731.58      758.03     27.05 o 
   5   0   0      506.79      479.15     19.55 o 
   6   0   0      217.05      225.22     19.88 o 
   7   0   0       18.66       21.23     19.51 o 
   8   0   0        0.09       -9.46     20.93 o 
  -8   1   0        0.41       -8.05     22.88 o 
  -7   1   0        0.01        9.43     22.72 o 
  -6   1   0        3.27        8.48     17.61 o 
  -5   1   0      226.25      249.52     18.24 o 
  -4   1   0        0.90       -3.36     10.35 o 
  -3   1   0       18.98       20.58     15.37 o 
  -2   1   0      181.70      148.01     15.17 o 
   2   1   0      162.78      162.62      8.20 o 
   3   1   0       80.08       79.63      6.35 o 
   4   1   0      194.92      185.72     13.66 o 
   5   1   0        8.45       10.88      9.20 o 
   6   1   0        1.18        4.33     17.22 o 
   7   1   0       63.52       77.22     18.02 o 
   8   1   0        1.24        1.62     22.25 o 
  -7   2   0        0.51       -5.28     18.77 o 
  -6   2   0      210.73      210.99     24.84 o 
  -5   2   0      126.42      123.80     16.23 o 
  -4   2   0        0.02        4.10     11.26 o 
  -3   2   0       34.90       27.49     11.37 o 
  -2   2   0      284.41      288.79     13.11 o 
  -1   2   0        3.96       -2.80      5.47 o 
   0   2   0     1858.76     1813.96     15.05 o 
   1   2   0      804.54      891.50     16.10 o 
   2   2   0      361.63      397.03      9.19 o 
   3   2   0      330.87      356.29      9.57 o 
   4   2   0      830.51      914.44     19.38 o 
   5   2   0        9.41       15.26      9.98 o 
   6   2   0      143.46      148.40     14.65 o 
   7   2   0       33.66       39.93     13.67 o 
   8   2   0        0.84        5.19     12.58 o 
  -7   3   0        2.19       10.76     23.23 o 
  -6   3   0       44.74       54.05     21.71 o 
  -5   3   0      134.91      133.03     16.98 o 
  -4   3   0        8.55        2.77      8.08 o 
  -3   3   0        2.17        3.77      7.56 o 
  -2   3   0      488.06      517.38      9.11 o 
  -1   3   0      581.97      557.75      6.65 o 
   0   3   0       49.43       46.34      4.51 o 
   1   3   0    10311.67     9897.57     47.27 o 
   2   3   0     1352.90     1291.76     14.91 o 
   3   3   0       22.44       19.99      7.03 o 
   4   3   0      253.34      242.78      8.99 o 
   5   3   0       16.42       13.54      8.08 o 
   6   3   0       92.84       86.13     13.21 o 
   7   3   0       77.67       90.45     15.84 o 
   8   3   0        2.16        3.30     12.46 o 
  -7   4   0        2.90        0.43     20.45 o 
  -6   4   0        0.29        2.30     19.51 o 
  -5   4   0       73.77       76.83     12.94 o 
  -4   4   0        1.26       -2.75      8.61 o 
  -3   4   0        0.41        4.31      5.73 o 
  -2   4   0      229.07      243.68      6.69 o 
  -1   4   0      780.39      756.36      8.40 o 
   0   4   0      499.45      491.62      8.39 o 
   1   4   0      119.31      116.99      4.83 o 
   2   4   0        6.12       10.95      4.75 o 
   3   4   0      255.29      269.52      7.20 o 
   4   4   0       50.28       50.77      6.57 o 
   5   4   0        0.57       -1.18      7.47 o 
   6   4   0       29.83       29.86      9.75 o 
   7   4   0       15.82       17.17     11.76 o 
   8   4   0        0.87       -3.97     11.29 o 
  -6   5   0        1.52       -2.03     20.14 o 
  -5   5   0       97.49       94.66     12.45 o 
  -4   5   0       10.66        4.43      7.30 o 
  -3   5   0        3.96        5.62      5.55 o 
  -2   5   0       57.95       64.62      5.19 o 
  -1   5   0      305.56      324.44      6.68 o 
   0   5   0     1291.75     1232.64     10.58 o 
   1   5   0      910.18      883.63     14.26 o 
   2   5   0      368.69      399.65      9.40 o 
   3   5   0      187.80      211.72      7.41 o 
   4   5   0        3.96        2.12      5.29 o 
   5   5   0       58.09       56.76      7.78 o 
   6   5   0       20.34       16.59      9.43 o 
   7   5   0       32.31       29.57     11.94 o 
   8   5   0        2.53       15.33     13.24 o 
  -6   6   0        0.66       -7.74     17.74 o 
  -5   6   0        8.87       10.20     15.96 o 
  -4   6   0       71.96       65.34      8.90 o 
  -3   6   0       24.99       21.79      6.42 o 
  -2   6   0       73.71       77.85      6.10 o 
  -1   6   0       14.31       17.88      4.34 o 
   0   6   0       10.72       13.27      4.04 o 
   1   6   0      387.68      407.49      9.36 o 
   2   6   0       11.35        8.15      4.34 o 
   3   6   0       12.74       12.42      4.47 o 
   4   6   0       64.08       65.97      6.55 o 
   5   6   0       45.03       47.55      8.32 o 
   6   6   0       45.09       41.53      9.34 o 
   7   6   0       36.08       47.24     11.66 o 
  -5   7   0        0.76       -3.03     17.10 o 
  -4   7   0        0.05       -0.11     13.78 o 
  -3   7   0       10.22        7.49      6.63 o 
  -2   7   0        3.89        5.22      5.29 o 
  -1   7   0        0.60        3.75      5.09 o 
   0   7   0       13.50       14.86      4.02 o 
   1   7   0       23.97       24.28      4.79 o 
   2   7   0       92.38       99.18      6.02 o 
   3   7   0        0.66        0.89      4.45 o 
   4   7   0        6.09        4.74      5.90 o 
   5   7   0        8.80       14.68      7.68 o 
   6   7   0       67.93       67.82     10.14 o 
   7   7   0        7.92        4.81     12.64 o 
  -5   8   0        1.60      -19.87     24.02 o 
  -4   8   0        0.26        5.85     20.60 o 
  -3   8   0        3.72        2.94     11.68 o 
  -2   8   0       39.28       44.16     11.43 o 
  -1   8   0      110.95      107.05      6.25 o 
   0   8   0        3.26        4.47      4.57 o 
   1   8   0        2.74        2.78      4.21 o 
   2   8   0      463.24      451.20     12.49 o 
   3   8   0       33.66       27.57      4.52 o 
   4   8   0       17.15       12.80      5.28 o 
   5   8   0       49.13       50.23      8.06 o 
   6   8   0        4.70       -4.24     25.40 o 
   7   8   0        1.67      -29.96     29.96 o 
  -4   9   0        0.97       -6.72     21.86 o 
  -3   9   0        0.26       -2.04     20.15 o 
  -2   9   0        1.36        6.58     11.48 o 
  -1   9   0      138.58      130.80      6.04 o 
   0   9   0        9.51        4.82      5.31 o 
   1   9   0       12.90       16.43      4.50 o 
   2   9   0       51.25       53.30      7.85 o 
   3   9   0       21.01       17.82      4.90 o 
   4   9   0       11.38        6.91      8.21 o 
   5   9   0        1.95        1.29     14.66 o 
   6   9   0        9.32       19.33     19.26 o 
  -2  10   0        1.26       -2.69     18.86 o 
  -1  10   0        9.45        3.16     14.30 o 
   0  10   0        0.14       -5.49      5.49 o 
   1  10   0       18.63       23.66      6.42 o 
   2  10   0       59.40       70.78      7.93 o 
   3  10   0       87.40      105.06     13.12 o 
   4  10   0        0.62       -8.11     13.91 o 
   5  10   0        0.44      -10.07     14.53 o 
  -1  11   0        1.02        1.44     15.07 o 
   0  11   0        9.74        2.67     19.46 o 
   1  11   0        0.36       -8.62     28.46 o 
   2  11   0       18.56        4.91     16.54 o 
   3  11   0        0.03        0.27     19.89 o 
   4  11   0        0.66       -8.57     19.87 o 
  -4 -11   1        3.10       18.93     26.18 o 
  -3 -11   1       10.55       23.62     19.50 o 
  -2 -11   1        3.92       15.35     12.60 o 
  -1 -11   1        0.07        2.98     20.51 o 
   0 -11   1        5.04       -4.96     13.02 o 
   1 -11   1        6.76       -1.84     15.04 o 
  -5 -10   1        7.85        7.73     14.87 o 
  -4 -10   1       22.62       11.86     12.20 o 
  -3 -10   1       66.61       65.69      9.23 o 
  -2 -10   1        8.60        9.17      7.07 o 
  -1 -10   1        6.93       -5.34      6.31 o 
   0 -10   1       62.12       72.75      9.14 o 
   1 -10   1       37.68       27.29     13.90 o 
   2 -10   1       11.91        7.16     19.48 o 
   3 -10   1       17.14       24.46     20.72 o 
  -6  -9   1       30.81       12.48     20.69 o 
  -5  -9   1        5.93        1.22     13.63 o 
  -4  -9   1       18.29        9.80      6.04 o 
  -3  -9   1        4.11        6.00      4.78 o 
  -2  -9   1      114.09      116.97      9.30 o 
  -1  -9   1        1.06       -2.43      3.33 o 
   0  -9   1       76.99       72.20      5.53 o 
   1  -9   1       12.28        5.77      3.97 o 
   2  -9   1       10.63        7.96     11.47 o 
   3  -9   1        3.73       -9.07     20.15 o 
   4  -9   1        1.59        7.75     20.33 o 
  -7  -8   1        6.62        0.57     19.26 o 
  -6  -8   1        4.91        7.64     18.20 o 
  -5  -8   1        9.43        8.06      7.41 o 
  -4  -8   1       25.19       21.62      6.01 o 
  -3  -8   1       54.65       56.36      5.23 o 
  -2  -8   1       42.69       39.48      6.47 o 
  -1  -8   1        6.33       10.08      3.73 o 
   0  -8   1       24.49       17.24      4.92 o 
   1  -8   1      177.60      178.92      6.23 o 
   2  -8   1        0.19        2.19      6.28 o 
   3  -8   1        9.75        0.53     11.62 o 
   4  -8   1        0.17       -3.72     21.08 o 
   5  -8   1        7.61       28.98     31.97 o 
  -7  -7   1        3.02        7.33     12.63 o 
  -6  -7   1       15.99       14.98     11.42 o 
  -5  -7   1      192.92      202.59     11.28 o 
  -4  -7   1       36.84       32.82      6.55 o 
  -3  -7   1        0.90        2.62      5.33 o 
  -2  -7   1       22.53       19.03      4.33 o 
  -1  -7   1       13.54       12.73      3.50 o 
   0  -7   1       30.30       28.43      4.30 o 
   1  -7   1      267.21      280.82      7.02 o 
   2  -7   1        5.10        9.59      6.05 o 
   3  -7   1        2.40        2.36      7.13 o 
   4  -7   1        0.01        0.88     11.58 o 
   5  -7   1        2.30        5.67     16.54 o 
  -7  -6   1       13.34       16.29     11.15 o 
  -6  -6   1       20.15       16.68      8.41 o 
  -5  -6   1        1.66       -1.35      8.03 o 
  -4  -6   1       33.55       30.68      6.37 o 
  -3  -6   1       19.75       16.52      5.10 o 
  -2  -6   1       97.44       96.24      4.39 o 
  -1  -6   1       69.49       71.10      5.36 o 
   0  -6   1       25.36       24.40      3.82 o 
   1  -6   1       90.26       87.60      5.41 o 
   2  -6   1       10.32       11.79      5.65 o 
   3  -6   1        9.69       12.97      6.66 o 
   4  -6   1       10.46       15.13      8.06 o 
   5  -6   1       14.05       10.65     17.16 o 
   6  -6   1        0.59        0.05     16.71 o 
  -8  -5   1        2.48        3.63     11.29 o 
  -7  -5   1        3.81        8.61     12.25 o 
  -6  -5   1       29.49       31.08      9.52 o 
  -5  -5   1      266.84      266.87     10.98 o 
  -4  -5   1        0.00        0.27      6.55 o 
  -3  -5   1        5.74        0.24      5.36 o 
  -2  -5   1      440.78      432.79      7.53 o 
  -1  -5   1     1241.39     1308.32     13.91 o 
   0  -5   1       73.73       76.16      4.06 o 
   1  -5   1      280.24      290.04      6.86 o 
   2  -5   1       39.16       35.28      5.10 o 
   3  -5   1        6.26        5.52      5.50 o 
   4  -5   1        7.30       -2.10      7.97 o 
   5  -5   1       68.61       62.29     11.82 o 
   6  -5   1        1.13        4.94     22.08 o 
  -8  -4   1        0.77        6.52     11.82 o 
  -7  -4   1        0.00       -2.07     11.39 o 
  -6  -4   1      295.40      297.22     18.12 o 
  -5  -4   1       13.03       15.57      6.90 o 
  -4  -4   1       67.02       65.87      7.01 o 
  -3  -4   1      340.15      349.09      9.69 o 
  -2  -4   1      159.41      143.35      5.63 o 
  -1  -4   1       40.71       43.71      4.03 o 
   0  -4   1      468.02      454.95      5.66 o 
   1  -4   1      368.68      363.56      6.59 o 
   2  -4   1      189.38      186.07      6.45 o 
   3  -4   1        1.78        1.53      5.53 o 
   4  -4   1        5.25        2.04      8.87 o 
   5  -4   1      121.89      126.29     15.09 o 
   6  -4   1       22.31        0.87     18.99 o 
   7  -4   1        1.79       -0.75     23.14 o 
  -8  -3   1        0.36        0.52     11.77 o 
  -7  -3   1       23.63       19.87     11.39 o 
  -6  -3   1        0.16        3.86     12.06 o 
  -5  -3   1       15.69       14.71      6.91 o 
  -4  -3   1        2.45        2.89      6.10 o 
  -3  -3   1        0.15       -1.28      5.79 o 
  -2  -3   1      184.58      186.95      7.08 o 
  -1  -3   1       27.44       26.68      4.87 o 
   0  -3   1       24.57       22.38      4.47 o 
   1  -3   1      627.63      583.52      7.02 o 
   2  -3   1       30.81       32.83      5.80 o 
   3  -3   1      114.30      120.80      7.84 o 
   4  -3   1        0.04       -5.55      8.37 o 
   5  -3   1        1.97        0.17     10.59 o 
   6  -3   1        0.09      -14.25     21.43 o 
   7  -3   1        0.90        1.99     22.23 o 
  -8  -2   1        0.51        1.97     12.50 o 
  -7  -2   1        1.04        9.05     11.25 o 
  -6  -2   1       46.18       38.22     11.03 o 
  -5  -2   1       25.97       24.18      5.81 o 
  -4  -2   1      122.79      142.63      8.02 o 
  -3  -2   1     1093.93     1119.14     16.41 o 
  -2  -2   1      822.01      771.83     14.07 o 
  -1  -2   1     3359.60     3317.19     45.80 o 
   0  -2   1    17664.60    15743.47    147.08 o 
   1  -2   1      437.62      440.25      7.41 o 
   2  -2   1      800.75      810.41     11.42 o 
   3  -2   1      103.06      108.11      9.72 o 
   4  -2   1        1.32        2.21     10.11 o 
   5  -2   1      172.22      150.27     16.27 o 
   6  -2   1       48.14       54.89     25.52 o 
   7  -2   1        2.91      -11.75     20.72 o 
   8  -2   1        2.41        6.13     21.22 o 
  -8  -1   1        0.14       -5.70     13.29 o 
  -7  -1   1       21.89       23.82     20.34 o 
  -6  -1   1       43.59       31.37     15.71 o 
  -5  -1   1      191.26      180.05     13.45 o 
  -4  -1   1        4.02        7.43      4.89 o 
  -3  -1   1       30.67       39.06     14.52 o 
  -2  -1   1      917.96      892.11     20.20 o 
   2  -1   1       41.61       39.77      6.74 o 
   3  -1   1       70.85       70.63     14.62 o 
   4  -1   1       25.47       21.43     11.62 o 
   5  -1   1        0.23        3.21     10.84 o 
   6  -1   1       37.10       45.36     16.06 o 
   7  -1   1       26.48       21.18     21.98 o 
   8  -1   1        0.95        2.11     29.17 o 
  -8   0   1        3.27        6.44     22.46 o 
  -7   0   1        0.88       -5.49     19.23 o 
  -6   0   1      240.07      261.88     26.15 o 
  -5   0   1       13.57       15.67      9.07 o 
  -4   0   1       89.36      102.40     14.09 o 
  -3   0   1      185.78      184.35     17.55 o 
  -2   0   1     1216.43     1572.33     37.51 o 
   2   0   1     2600.13     2654.72     74.87 o 
   3   0   1       66.12       86.54     15.96 o 
   4   0   1       74.64       91.42     17.04 o 
   5   0   1        2.68        5.63     10.36 o 
   6   0   1       87.26       80.23     19.87 o 
   7   0   1       46.14       40.86     17.29 o 
   8   0   1        1.20       -9.78     23.40 o 
  -8   1   1        2.44       15.91     22.73 o 
  -7   1   1        0.08      -13.43     22.81 o 
  -6   1   1      161.96      180.82     25.51 o 
  -5   1   1       14.46       10.04     14.37 o 
  -4   1   1        3.23       -2.24     11.49 o 
  -3   1   1      566.92      578.82     15.94 o 
  -2   1   1      184.25      166.36     15.47 o 
  -1   1   1      184.14      183.51     11.30 o 
   2   1   1       18.78       18.80      6.66 o 
   3   1   1       34.57       25.88     10.91 o 
   4   1   1        0.64       -4.11     11.13 o 
   5   1   1       11.01       10.53      9.93 o 
   6   1   1      234.40      246.34     29.19 o 
   7   1   1        2.15       -0.51     20.50 o 
   8   1   1        0.09      -14.79     16.95 o 
  -7   2   1        0.00      -12.27     22.19 o 
  -6   2   1       96.45      107.85     22.93 o 
  -5   2   1       61.07       74.19     20.29 o 
  -4   2   1        9.53        1.01     11.94 o 
  -3   2   1      179.73      188.00      9.51 o 
  -2   2   1       53.39       57.09      8.23 o 
  -1   2   1        0.01        0.19      4.66 o 
   0   2   1     5861.81     5268.11     40.76 o 
   1   2   1     3825.11     3586.13     24.89 o 
   2   2   1       62.98       66.56      5.95 o 
   3   2   1       18.11       20.29      8.15 o 
   4   2   1       42.50       31.66     10.90 o 
   5   2   1        1.87       -0.30      9.55 o 
   6   2   1       76.03       83.33     19.39 o 
   7   2   1        1.36        4.36     20.38 o 
   8   2   1        1.71        6.40     13.04 o 
  -7   3   1        0.76       10.75     21.04 o 
  -6   3   1        0.62        5.90     20.30 o 
  -5   3   1      119.04      126.70     21.96 o 
  -4   3   1       20.80       14.96      9.90 o 
  -3   3   1       54.83       45.05     10.07 o 
  -2   3   1      552.16      569.40      8.56 o 
  -1   3   1      265.60      252.63      5.94 o 
   0   3   1     5790.56     5482.06     21.78 o 
   1   3   1     1343.82     1327.15     15.86 o 
   2   3   1      340.72      331.08      7.68 o 
   3   3   1       85.25       78.48      6.77 o 
   4   3   1      129.91      130.39      8.74 o 
   5   3   1      186.21      189.71     10.94 o 
   6   3   1       13.27        8.84     10.51 o 
   7   3   1       11.92       16.84     13.72 o 
   8   3   1       10.82       11.86     14.05 o 
  -7   4   1        5.02       30.79     23.60 o 
  -6   4   1       36.58       33.92     27.54 o 
  -5   4   1        9.25        7.37     13.19 o 
  -4   4   1       59.61       64.44      8.40 o 
  -3   4   1      151.08      142.04      7.18 o 
  -2   4   1      166.46      192.35      6.76 o 
  -1   4   1      286.42      277.77      6.44 o 
   0   4   1      862.79      811.19      9.25 o 
   1   4   1      719.18      721.14      8.28 o 
   2   4   1       39.01       44.26      4.24 o 
   3   4   1      205.55      227.80      7.33 o 
   4   4   1        5.13        4.37      8.74 o 
   5   4   1       72.56       71.04      9.09 o 
   6   4   1        4.12        3.42     10.13 o 
   7   4   1      153.45      165.64     16.84 o 
   8   4   1        1.71       -8.53     14.76 o 
  -6   5   1        2.76        6.04     22.78 o 
  -5   5   1       19.71       24.82     10.26 o 
  -4   5   1      189.73      203.27     10.49 o 
  -3   5   1        3.55        9.78      5.68 o 
  -2   5   1        9.47        9.35      4.61 o 
  -1   5   1      129.67      138.51      4.62 o 
   0   5   1      154.36      155.38      5.89 o 
   1   5   1      440.41      417.19      7.47 o 
   2   5   1      273.65      276.19      8.17 o 
   3   5   1      150.89      167.08      6.39 o 
   4   5   1       80.68       83.68      6.23 o 
   5   5   1       25.48       21.74      7.55 o 
   6   5   1       38.18       38.39      9.52 o 
   7   5   1       25.30       14.22     11.58 o 
   8   5   1        3.52      -11.60     12.87 o 
  -6   6   1        9.67       18.62     16.00 o 
  -5   6   1        0.94        6.18     16.42 o 
  -4   6   1       26.85       38.01      8.18 o 
  -3   6   1        3.49        8.94      5.73 o 
  -2   6   1        0.75        0.93      4.36 o 
  -1   6   1        2.70        4.24      3.81 o 
   0   6   1       15.29       11.66      4.19 o 
   1   6   1      619.90      641.62     10.49 o 
   2   6   1        1.36        3.78      3.53 o 
   3   6   1      127.71      132.55      5.40 o 
   4   6   1       11.62       14.38      5.47 o 
   5   6   1        2.34        5.94     10.30 o 
   6   6   1      156.54      167.38     11.33 o 
   7   6   1        0.01      -11.36     11.36 o 
   8   6   1        0.01        1.04     18.47 o 
  -5   7   1       28.09       30.41     21.24 o 
  -4   7   1        0.29       13.66     13.02 o 
  -3   7   1        3.75        5.45      5.21 o 
  -2   7   1       23.69       20.49      8.55 o 
  -1   7   1      100.35       92.97      6.93 o 
   0   7   1       10.60       12.18      4.14 o 
   1   7   1       12.05       14.61      4.62 o 
   2   7   1      107.22      121.27      6.46 o 
   3   7   1        3.53        2.76      3.08 o 
   4   7   1        1.95       -0.88      4.95 o 
   5   7   1       24.93       12.38      8.09 o 
   6   7   1       18.88       12.09      9.05 o 
   7   7   1        1.99      -12.29     19.22 o 
  -4   8   1        0.04       -2.46     19.25 o 
  -3   8   1        7.37       10.24     12.19 o 
  -2   8   1       60.84       65.95     10.89 o 
  -1   8   1      109.64      118.27      8.77 o 
   0   8   1      216.44      216.19      7.18 o 
   1   8   1       12.00       12.44      5.05 o 
   2   8   1       28.63       26.43      6.20 o 
   3   8   1       44.91       40.21      4.11 o 
   4   8   1       31.31       27.26      3.58 o 
   5   8   1        7.16        5.17      5.66 o 
   6   8   1        6.25      -16.35     19.00 o 
   7   8   1       15.83       27.71     20.13 o 
  -4   9   1        1.55       -0.52     23.65 o 
  -3   9   1        0.62      -20.35     20.97 o 
  -2   9   1        2.86        4.08     11.81 o 
  -1   9   1       16.37       16.39      6.74 o 
   0   9   1      248.66      240.37      7.82 o 
   1   9   1        0.18       -0.63      4.69 o 
   2   9   1       56.56       54.07      7.00 o 
   3   9   1        0.15       -1.92      2.88 o 
   4   9   1        0.34       -6.23      6.23 o 
   5   9   1       15.48       13.82     18.28 o 
   6   9   1       60.20       36.54     21.42 o 
  -2  10   1        0.06        3.78     11.99 o 
  -1  10   1       69.75       60.83      8.70 o 
   0  10   1       21.34       20.11      5.61 o 
   1  10   1       96.20      103.71      8.28 o 
   2  10   1       17.89       13.62      5.98 o 
   3  10   1       70.80       92.16     13.87 o 
   4  10   1       25.76       18.67     14.02 o 
   5  10   1       14.29       26.80     16.34 o 
  -1  11   1        0.06       -1.51     14.65 o 
   0  11   1       22.30       20.46     20.99 o 
   1  11   1        0.15        6.93     26.24 o 
   2  11   1        6.15       20.14     12.63 o 
   3  11   1        3.56        2.07     15.98 o 
   4  11   1       14.33       24.55     19.68 o 
  -3 -11   2        0.25        3.45     17.07 o 
  -2 -11   2        3.08       -0.33     13.50 o 
  -1 -11   2        0.50        4.04      9.38 o 
   0 -11   2        0.01        3.33     13.88 o 
   1 -11   2        1.41        6.67     14.81 o 
  -5 -10   2        0.96       -7.82     13.29 o 
  -4 -10   2       12.44        8.93     13.18 o 
  -3 -10   2        0.48       -3.96      8.84 o 
  -2 -10   2      231.87      219.05     10.10 o 
  -1 -10   2       23.76       21.81      9.27 o 
   0 -10   2        2.89        0.29      8.37 o 
   1 -10   2        5.33        5.64      9.35 o 
   2 -10   2       14.74       21.93     19.76 o 
  -6  -9   2        0.40        3.97     10.93 o 
  -5  -9   2       12.24       16.27     13.34 o 
  -4  -9   2        4.41       10.00      8.04 o 
  -3  -9   2       19.74       20.00      7.92 o 
  -2  -9   2       22.61       24.94      5.83 o 
  -1  -9   2       57.17       52.15      4.42 o 
   0  -9   2       30.70       23.18      7.73 o 
   1  -9   2      101.24      114.91      7.87 o 
   2  -9   2       10.00        9.25      5.86 o 
   3  -9   2        4.83        0.95     19.45 o 
   4  -9   2        0.09        1.27     20.36 o 
  -6  -8   2        0.36        6.53      9.04 o 
  -5  -8   2       45.87       43.10      8.39 o 
  -4  -8   2        0.03       -0.92      6.58 o 
  -3  -8   2       75.91       77.73      6.16 o 
  -2  -8   2      132.05      120.02      7.98 o 
  -1  -8   2      275.45      268.01      7.28 o 
   0  -8   2       18.28       18.93      7.30 o 
   1  -8   2        5.26        5.03      2.46 o 
   2  -8   2      189.30      169.91      8.05 o 
   3  -8   2        4.83        8.18      9.78 o 
   4  -8   2        0.42       16.05     21.21 o 
   5  -8   2        2.04       21.68     23.67 o 
  -7  -7   2        1.73        3.34     11.33 o 
  -6  -7   2        0.83        5.39      8.95 o 
  -5  -7   2      239.49      250.58     12.32 o 
  -4  -7   2       32.54       32.26      6.66 o 
  -3  -7   2        0.00       -1.56      5.91 o 
  -2  -7   2       86.27       94.60      4.78 o 
  -1  -7   2      112.65      112.40      5.39 o 
   0  -7   2       11.40       10.37      6.86 o 
   1  -7   2      285.51      280.58      6.52 o 
   2  -7   2       91.04       96.62      6.82 o 
   3  -7   2        9.07        5.37      7.26 o 
   4  -7   2        0.01        3.04     11.14 o 
   5  -7   2        1.01       -1.91     15.94 o 
  -7  -6   2        4.43        4.70     10.41 o 
  -6  -6   2       51.92       48.72      9.91 o 
  -5  -6   2       80.92       73.86      9.30 o 
  -4  -6   2       78.36       80.12      7.15 o 
  -3  -6   2        9.06        5.14      5.24 o 
  -2  -6   2        2.73        3.26      3.51 o 
  -1  -6   2      104.63      120.86      6.36 o 
   0  -6   2       15.96       15.65      5.42 o 
   1  -6   2      157.83      165.75      5.72 o 
   2  -6   2       19.25       20.23      5.00 o 
   3  -6   2       77.14       76.44      7.66 o 
   4  -6   2       10.85       10.45      8.32 o 
   5  -6   2        2.74       -9.33     15.93 o 
   6  -6   2        0.50       14.95     17.02 o 
  -8  -5   2        0.17        3.97     16.99 o 
  -7  -5   2        0.72        1.23     10.76 o 
  -6  -5   2       27.61       24.74      9.15 o 
  -5  -5   2        0.70       -3.01      7.46 o 
  -4  -5   2      139.23      139.74      7.68 o 
  -3  -5   2       11.97       16.49      5.74 o 
  -2  -5   2      104.81      102.45      5.64 o 
  -1  -5   2        7.72       15.42      4.13 o 
   0  -5   2        0.70       -0.02      3.45 o 
   1  -5   2      360.23      361.11      7.29 o 
   2  -5   2      265.49      255.27      6.81 o 
   3  -5   2       26.70       31.08      5.89 o 
   4  -5   2       28.05       27.75      8.49 o 
   5  -5   2       13.41       17.52     10.31 o 
   6  -5   2        8.34        9.98     28.50 o 
  -8  -4   2        0.00       -0.14     17.37 o 
  -7  -4   2       37.36       17.65     11.24 o 
  -6  -4   2       60.38       55.11      9.11 o 
  -5  -4   2       14.07       14.86      6.94 o 
  -4  -4   2      157.56      164.71      8.21 o 
  -3  -4   2      267.46      270.44      8.68 o 
  -2  -4   2      153.51      148.89      6.27 o 
  -1  -4   2      134.99      136.09      5.48 o 
   0  -4   2       14.50       12.06      6.59 o 
   1  -4   2       30.61       30.40      4.21 o 
   2  -4   2        1.05        0.25      4.68 o 
   3  -4   2      224.12      227.56      7.90 o 
   4  -4   2       21.48       22.76      9.06 o 
   5  -4   2        9.02        3.50     10.96 o 
   6  -4   2        3.10       10.48     19.98 o 
   7  -4   2        0.96        0.97     25.73 o 
  -8  -3   2        0.70       -1.32     18.97 o 
  -7  -3   2       42.06       45.60     12.14 o 
  -6  -3   2       15.29       15.81      7.44 o 
  -5  -3   2        0.36       -1.37      6.49 o 
  -4  -3   2       35.70       39.33      7.38 o 
  -3  -3   2       47.33       49.88      5.94 o 
  -2  -3   2       40.56       34.31      5.71 o 
  -1  -3   2       33.88       34.12      4.95 o 
   0  -3   2       34.99       33.39      6.88 o 
   1  -3   2       19.17       18.96      4.42 o 
   2  -3   2        0.53        3.77      5.72 o 
   3  -3   2      107.73       93.65      7.88 o 
   4  -3   2       10.70       17.04      7.18 o 
   5  -3   2       57.50       62.58     10.89 o 
   6  -3   2       10.53        7.43     21.43 o 
   7  -3   2        0.81       12.86     20.18 o 
  -8  -2   2        2.62       12.22     17.92 o 
  -7  -2   2        0.54        2.02     11.87 o 
  -6  -2   2      189.57      181.51     13.11 o 
  -5  -2   2      173.60      160.76      7.60 o 
  -4  -2   2        3.31        3.19      7.32 o 
  -3  -2   2      181.09      190.66      8.55 o 
  -2  -2   2      965.74      907.82     14.71 o 
  -1  -2   2     1088.36     1063.00     15.55 o 
   0  -2   2     1987.65     1801.09     18.07 o 
   1  -2   2        0.26        6.38      4.68 o 
   2  -2   2      552.49      531.93     14.77 o 
   3  -2   2     1119.80     1198.17     16.06 o 
   4  -2   2        7.65       11.11      8.68 o 
   5  -2   2       44.73       39.02     11.08 o 
   6  -2   2       19.29       27.02     21.54 o 
   7  -2   2       14.54       25.82     20.70 o 
   8  -2   2        6.15       14.26     25.46 o 
  -8  -1   2        0.57        4.78     24.24 o 
  -7  -1   2        6.45      -12.63     20.36 o 
  -6  -1   2       88.60       84.76     21.32 o 
  -5  -1   2        1.81        2.05      4.01 o 
  -4  -1   2       47.14       56.74     11.40 o 
  -3  -1   2      389.83      416.06     16.20 o 
  -2  -1   2      168.26      156.20      6.91 o 
  -1  -1   2      116.92      119.80      5.01 o 
   1  -1   2      590.40      606.53     11.21 o 
   2  -1   2      210.09      202.50     11.73 o 
   3  -1   2        0.17       -7.23     10.95 o 
   4  -1   2        0.02        4.37     12.14 o 
   5  -1   2       25.94       12.88     10.00 o 
   6  -1   2        2.74        9.58     18.26 o 
   7  -1   2        1.46       -1.66     16.74 o 
   8  -1   2        0.06      -36.78     38.29 o 
  -8   0   2        1.31       11.19     24.09 o 
  -7   0   2        0.30       -0.30     17.67 o 
  -6   0   2       84.18       88.32     19.64 o 
  -5   0   2       49.18       53.85     14.60 o 
  -4   0   2        0.79       33.50     16.23 o 
  -3   0   2      680.10      753.74     24.54 o 
  -2   0   2       15.78       14.80     13.79 o 
   2   0   2       58.34      143.08     14.18 o 
   3   0   2        0.05        9.47     13.91 o 
   4   0   2      595.36      579.56     23.78 o 
   5   0   2       25.89       30.84     11.17 o 
   6   0   2       48.81       70.24     20.35 o 
   7   0   2        3.90       12.67     29.63 o 
   8   0   2        3.04        3.24     18.56 o 
  -8   1   2        0.20        4.12     26.40 o 
  -7   1   2        3.96       10.17     22.79 o 
  -6   1   2       43.09       54.80     18.97 o 
  -5   1   2      135.89      115.65     20.63 o 
  -4   1   2        3.21        6.82      5.19 o 
  -3   1   2      369.71      437.36     21.98 o 
  -2   1   2      202.31      226.47     16.49 o 
  -1   1   2       26.91       30.83     10.53 o 
   2   1   2       20.24       19.78      9.53 o 
   3   1   2       86.50       70.87      7.21 o 
   4   1   2      302.15      288.78     15.77 o 
   5   1   2       16.13       19.69     10.32 o 
   6   1   2       49.65       49.44     17.48 o 
   7   1   2       13.18       29.03     21.04 o 
   8   1   2        0.01       -7.72     17.98 o 
  -7   2   2        1.58      -23.10     23.46 o 
  -6   2   2      252.12      231.45     25.12 o 
  -5   2   2       16.07       13.89     18.73 o 
  -4   2   2       28.68       26.40      7.30 o 
  -3   2   2        1.81        0.57      7.84 o 
  -2   2   2      972.66      953.01     18.27 o 
  -1   2   2      350.89      330.57      9.18 o 
   0   2   2      127.40      122.84      5.67 o 
   1   2   2     2081.38     1884.00     32.89 o 
   2   2   2      280.50      293.77      7.94 o 
   3   2   2        1.45       18.23      6.77 o 
   4   2   2       88.25       92.93     11.40 o 
   5   2   2        0.20        9.00      9.57 o 
   6   2   2       56.89       67.62     18.03 o 
   7   2   2       83.88       89.11     22.29 o 
   8   2   2        0.27       -0.05     14.74 o 
  -7   3   2        1.24        1.32     24.20 o 
  -6   3   2       89.98      119.39     25.72 o 
  -5   3   2       17.94       14.25     19.57 o 
  -4   3   2      294.40      268.58     14.80 o 
  -3   3   2       99.79      105.02      7.64 o 
  -2   3   2       48.63       47.09      6.39 o 
  -1   3   2      282.19      246.93      7.94 o 
   0   3   2     2499.42     2298.28     14.82 o 
   1   3   2      270.13      239.84      8.94 o 
   2   3   2       30.45       28.87      4.61 o 
   3   3   2       37.21       33.68      5.81 o 
   4   3   2        2.25       -1.34      6.92 o 
   5   3   2        0.99        5.93      8.32 o 
   6   3   2        1.63       -5.13     10.75 o 
   7   3   2       11.77       -5.43     13.70 o 
   8   3   2        4.87       21.69     14.34 o 
  -7   4   2        2.53       -1.64     22.23 o 
  -6   4   2        5.26       13.74     22.14 o 
  -5   4   2       49.33       47.38     11.19 o 
  -4   4   2      266.34      249.58     11.41 o 
  -3   4   2       33.47       33.10      5.41 o 
  -2   4   2      514.31      531.65      8.78 o 
  -1   4   2       25.38       29.65      6.37 o 
   0   4   2       21.95       12.87      3.67 o 
   1   4   2     3331.38     3344.50     21.37 o 
   2   4   2      815.42      793.78      9.91 o 
   3   4   2        0.91        1.19      6.65 o 
   4   4   2       16.56       18.86      7.10 o 
   5   4   2       20.45       15.63      8.24 o 
   6   4   2       92.98       98.76     11.94 o 
   7   4   2        0.34       -2.66     13.64 o 
   8   4   2        0.52        2.85     14.91 o 
  -6   5   2        1.80       12.22     20.30 o 
  -5   5   2       51.59       53.88     10.70 o 
  -4   5   2        0.29       -1.51      7.12 o 
  -3   5   2       11.78       12.75      5.67 o 
  -2   5   2      176.93      168.17      5.62 o 
  -1   5   2        3.32        5.29      6.63 o 
   0   5   2      456.14      446.08      7.70 o 
   1   5   2       27.98       29.51      4.02 o 
   2   5   2      261.71      271.74     12.19 o 
   3   5   2      113.43      116.74      5.34 o 
   4   5   2       80.62       71.79      5.57 o 
   5   5   2        3.92        3.69      6.97 o 
   6   5   2       51.78       54.65     13.08 o 
   7   5   2       59.23       55.78     19.12 o 
   8   5   2        0.53       -4.31     12.90 o 
  -6   6   2        0.02      -23.38     23.38 o 
  -5   6   2       40.33       37.66     17.23 o 
  -4   6   2      140.18      142.03     10.32 o 
  -3   6   2        4.19        6.40      4.91 o 
  -2   6   2        0.17       -0.36      7.67 o 
  -1   6   2        0.90        0.59      4.95 o 
   0   6   2       25.62       27.95      3.88 o 
   1   6   2       25.62       29.44      4.56 o 
   2   6   2       20.57       24.36      7.97 o 
   3   6   2       17.92       20.21      4.72 o 
   4   6   2       16.31       19.76      5.29 o 
   5   6   2        0.68       -1.69      4.79 o 
   6   6   2        0.01        1.05      7.42 o 
   7   6   2       59.19       68.29     15.01 o 
   8   6   2        2.12      -14.22     20.65 o 
  -5   7   2        0.00       11.75     21.21 o 
  -4   7   2       83.82      118.93     22.66 o 
  -3   7   2        8.22       10.13     12.03 o 
  -2   7   2        2.27        2.70      8.58 o 
  -1   7   2       23.58       24.43      6.83 o 
   0   7   2      553.85      575.28      8.63 o 
   1   7   2       47.71       52.86      4.84 o 
   2   7   2      570.50      566.88     13.81 o 
   3   7   2      112.60      123.65     10.94 o 
   4   7   2        0.47        1.14      2.89 o 
   5   7   2       76.56       75.90      7.69 o 
   6   7   2       60.53       56.27      9.46 o 
   7   7   2       21.85       17.47     18.46 o 
  -4   8   2       10.07       12.24     20.15 o 
  -3   8   2        2.25       -5.06     13.31 o 
  -2   8   2        5.64        0.94     10.44 o 
  -1   8   2      125.29      113.07      8.59 o 
   0   8   2       86.15       83.52      5.11 o 
   1   8   2        0.16       -0.57      4.82 o 
   2   8   2       86.01       67.35      6.57 o 
   3   8   2       72.39       70.47     11.82 o 
   4   8   2        0.34        2.02      7.30 o 
   5   8   2        2.35        8.00      7.76 o 
   6   8   2        0.63        2.10     18.66 o 
   7   8   2       13.21       10.60     18.75 o 
  -4   9   2        9.88       15.28     21.27 o 
  -3   9   2       19.29        0.72     19.75 o 
  -2   9   2        3.29        5.71     12.35 o 
  -1   9   2       18.70       17.49      6.69 o 
   0   9   2       61.50       57.78      4.86 o 
   1   9   2        0.69       -4.78      4.78 o 
   2   9   2       57.34       71.88     11.90 o 
   3   9   2      117.72      106.52     10.83 o 
   4   9   2       17.08       15.14      9.60 o 
   5   9   2       34.17       30.09     20.30 o 
   6   9   2        0.00        4.19     19.16 o 
  -2  10   2        4.01       10.87     12.98 o 
  -1  10   2       10.24        6.33      8.23 o 
   0  10   2       30.01       28.27      9.11 o 
   1  10   2       57.33       60.56      6.03 o 
   2  10   2        9.73       16.89      9.70 o 
   3  10   2       32.49       39.46     12.82 o 
   4  10   2        0.19       -6.77     14.60 o 
   5  10   2        4.52       -2.18     15.63 o 
  -1  11   2        3.77       -0.82     23.56 o 
   0  11   2       11.36        2.96     22.31 o 
   1  11   2       14.24       36.43     30.84 o 
   2  11   2        3.96        7.53     21.68 o 
   3  11   2       25.49       16.59     11.79 o 
   4  11   2        1.66        1.30     14.22 o 
  -3 -11   3        1.24        9.24     16.46 o 
  -2 -11   3        0.34        4.55     16.36 o 
  -1 -11   3        1.18       10.59     10.91 o 
   0 -11   3        1.87        8.01     12.04 o 
   1 -11   3        2.87       11.70     14.21 o 
  -5 -10   3        1.77       14.80     15.14 o 
  -4 -10   3        5.27        6.92     13.61 o 
  -3 -10   3       26.76       34.98     20.82 o 
  -2 -10   3        0.43       -1.06      8.24 o 
  -1 -10   3        2.49        4.02     10.32 o 
   0 -10   3       20.83       17.54     10.44 o 
   1 -10   3        6.50        5.34      9.76 o 
   2 -10   3       11.34        3.61     17.29 o 
  -6  -9   3        0.22       -9.49     13.99 o 
  -5  -9   3       37.14       37.00     10.78 o 
  -4  -9   3        0.03       -3.79      6.62 o 
  -3  -9   3        5.26       -0.53      7.86 o 
  -2  -9   3       22.46       29.45      7.21 o 
  -1  -9   3       40.96       28.91      8.87 o 
   0  -9   3       10.69       14.61      8.62 o 
   1  -9   3       94.72       84.12      8.77 o 
   2  -9   3        1.06        3.27      7.63 o 
   3  -9   3        0.00       -3.23     17.00 o 
   4  -9   3        2.55        3.24     22.32 o 
  -6  -8   3        1.66        8.14      9.00 o 
  -5  -8   3        0.02        1.03      7.62 o 
  -4  -8   3        7.83       11.00      5.92 o 
  -3  -8   3       78.74       86.92      4.67 o 
  -2  -8   3       88.04       78.85      7.54 o 
  -1  -8   3      131.73      131.17      9.14 o 
   0  -8   3       31.03       27.87      8.60 o 
   1  -8   3       26.05       29.83      5.31 o 
   2  -8   3        6.65        2.70      4.62 o 
   3  -8   3        1.18        3.27     14.21 o 
   4  -8   3        0.67       11.05     22.02 o 
   5  -8   3        6.11        9.91     17.08 o 
  -7  -7   3        0.00       -6.43     10.98 o 
  -6  -7   3        0.71       -6.06      9.34 o 
  -5  -7   3        1.40        3.98      6.93 o 
  -4  -7   3       98.87      100.16      6.87 o 
  -3  -7   3        5.51        4.97      4.63 o 
  -2  -7   3        0.49       -0.79      5.11 o 
  -1  -7   3       51.64       54.45      7.11 o 
   0  -7   3        2.05        2.37      6.79 o 
   1  -7   3       80.55       83.38      7.86 o 
   2  -7   3       94.94       97.52      6.60 o 
   3  -7   3        0.00        0.14      6.68 o 
   4  -7   3        0.39        4.25      9.56 o 
   5  -7   3        0.55        3.36     16.34 o 
  -7  -6   3        0.13        6.33      9.33 o 
  -6  -6   3        1.24        4.41      9.42 o 
  -5  -6   3       35.57       39.98      8.25 o 
  -4  -6   3      105.47      102.74      6.85 o 
  -3  -6   3       11.36       12.07      5.95 o 
  -2  -6   3       18.44       23.67      3.28 o 
  -1  -6   3      139.13      143.77      6.13 o 
   0  -6   3        9.38       10.77      5.37 o 
   1  -6   3       57.58       69.35      6.72 o 
   2  -6   3       17.14       15.83      4.92 o 
   3  -6   3       16.49       12.82      6.80 o 
   4  -6   3        0.26       -3.80      7.99 o 
   5  -6   3       41.49       36.52     13.09 o 
   6  -6   3        0.56      -14.32     19.01 o 
  -7  -5   3        0.25       -2.48      9.30 o 
  -6  -5   3       45.13       47.07      9.17 o 
  -5  -5   3       70.02       67.58      8.18 o 
  -4  -5   3        1.27        2.53      5.80 o 
  -3  -5   3       68.28       57.38      6.40 o 
  -2  -5   3       14.26       13.58      4.24 o 
  -1  -5   3        0.77        0.39      3.79 o 
   0  -5   3       33.29       29.68      6.88 o 
   1  -5   3       15.30       15.96      5.09 o 
   2  -5   3      171.40      170.27      6.49 o 
   3  -5   3       36.26       40.75      6.59 o 
   4  -5   3       11.98       11.66      7.52 o 
   5  -5   3        3.60        9.79     10.37 o 
   6  -5   3        3.86       -2.66     21.06 o 
  -8  -4   3        1.62        2.20     18.52 o 
  -7  -4   3        2.41       -5.87     11.72 o 
  -6  -4   3        0.00       -3.36      8.28 o 
  -5  -4   3       15.14       16.19      7.17 o 
  -4  -4   3       36.71       31.13      6.99 o 
  -3  -4   3      232.91      228.65      7.75 o 
  -2  -4   3       15.82       22.87      4.80 o 
  -1  -4   3      955.78      977.30     12.30 o 
   0  -4   3        0.45        2.97      6.49 o 
   1  -4   3        4.93        2.38      3.49 o 
   2  -4   3      723.36      791.65     10.75 o 
   3  -4   3      127.16      139.55      6.93 o 
   4  -4   3        0.11        3.64      7.25 o 
   5  -4   3       50.25       38.02     11.40 o 
   6  -4   3        4.53       29.90     22.08 o 
   7  -4   3        0.14        5.72     21.72 o 
  -8  -3   3        0.07       -0.13     18.92 o 
  -7  -3   3        5.15       -4.14     11.19 o 
  -6  -3   3       44.03       50.69      8.66 o 
  -5  -3   3       38.46       40.02      8.01 o 
  -4  -3   3      198.52      212.52      8.91 o 
  -3  -3   3      101.70      111.01      6.21 o 
  -2  -3   3      147.85      158.53      6.00 o 
  -1  -3   3       13.71       13.20      4.34 o 
   0  -3   3      884.83      831.29     12.80 o 
   1  -3   3      111.85      117.07      4.63 o 
   2  -3   3      393.72      417.51      8.64 o 
   3  -3   3      362.15      374.67     10.47 o 
   4  -3   3       20.09       19.24      5.83 o 
   5  -3   3        9.36        6.90      9.29 o 
   6  -3   3        0.70       -0.36     20.34 o 
   7  -3   3        1.27        1.86     22.88 o 
  -8  -2   3        0.11       -9.70     21.75 o 
  -7  -2   3        0.12        5.43     10.00 o 
  -6  -2   3       17.16       18.87      6.37 o 
  -5  -2   3       14.52       11.83      7.72 o 
  -4  -2   3      121.23      118.84      8.17 o 
  -3  -2   3       59.10       54.89      6.49 o 
  -2  -2   3       19.57       20.76      5.14 o 
  -1  -2   3      103.57       95.35      5.79 o 
   0  -2   3      430.06      420.64     18.76 o 
   1  -2   3      421.64      432.38      6.80 o 
   2  -2   3       16.19       19.42      7.00 o 
   3  -2   3      280.96      281.85     11.87 o 
   4  -2   3       13.12       10.77      5.62 o 
   5  -2   3       65.36       54.38     11.67 o 
   6  -2   3        1.68        0.31     17.64 o 
   7  -2   3        0.08        1.05     21.71 o 
   8  -2   3        3.05       12.84     32.46 o 
  -8  -1   3        0.36      -15.63     17.52 o 
  -7  -1   3        0.37        6.51     10.34 o 
  -6  -1   3       80.17       80.02     11.38 o 
  -5  -1   3        1.49        5.06     12.72 o 
  -4  -1   3        1.04        2.69      6.77 o 
  -3  -1   3        4.98       13.78      5.98 o 
  -2  -1   3       84.05       89.09     13.43 o 
  -1  -1   3     1102.46     1053.60      9.53 o 
   1  -1   3      630.37      587.57     12.08 o 
   2  -1   3      262.09      244.61     12.06 o 
   3  -1   3      159.02      178.12     11.12 o 
   4  -1   3        0.48        1.77      3.37 o 
   5  -1   3        7.75        7.13      9.80 o 
   6  -1   3       10.76        6.94     19.04 o 
   7  -1   3       38.04       47.88     29.06 o 
   8  -1   3        0.03       18.18     20.60 o 
  -8   0   3        0.60       -9.46     22.79 o 
  -7   0   3        1.42        3.73     20.66 o 
  -6   0   3       23.43       53.78     21.49 o 
  -5   0   3       45.09       50.89     19.10 o 
  -4   0   3        0.77        4.42     15.34 o 
  -3   0   3     3801.68     4188.39     48.68 o 
  -2   0   3        5.22       -1.33     12.36 o 
  -1   0   3       89.59       78.61     12.67 o 
   1   0   3    10609.55    10027.75     64.45 o 
   2   0   3      717.23      732.16     20.05 o 
   3   0   3      101.07      115.88     12.40 o 
   4   0   3       57.84       66.74     13.09 o 
   5   0   3        2.03        5.36      9.91 o 
   6   0   3       94.62       72.37     18.91 o 
   7   0   3       20.40        9.33     20.51 o 
   8   0   3        0.25       -0.71     16.25 o 
  -7   1   3        3.54        2.49     23.07 o 
  -6   1   3       90.81       92.97     23.23 o 
  -5   1   3        2.58        1.14      7.86 o 
  -4   1   3        9.45        5.61     15.11 o 
  -3   1   3      132.78      111.82     16.61 o 
  -2   1   3       48.96       43.29      8.61 o 
  -1   1   3       24.04       58.45      5.97 o 
   1   1   3      802.81      762.84     11.45 o 
   2   1   3      248.04      263.83      9.75 o 
   3   1   3      540.76      510.43     16.09 o 
   4   1   3       40.07       42.73      5.49 o 
   5   1   3       57.40       42.94     10.89 o 
   6   1   3       26.28       32.30     18.95 o 
   7   1   3        0.00       -6.44     20.84 o 
   8   1   3        3.82       -9.10     20.81 o 
  -7   2   3        0.07        4.34     23.03 o 
  -6   2   3        1.65      -22.63     22.63 o 
  -5   2   3      759.29      719.33     25.50 o 
  -4   2   3        2.19       -0.50      7.28 o 
  -3   2   3       40.31       52.02      8.98 o 
  -2   2   3      117.31      119.44     11.56 o 
  -1   2   3     1867.93     1860.38     18.86 o 
   0   2   3    10996.43    10262.78     33.62 o 
   1   2   3    30261.17    28815.63    261.55 o 
   2   2   3       55.53       61.69      5.92 o 
   3   2   3      226.60      235.99      9.54 o 
   4   2   3      225.04      221.19      9.61 o 
   5   2   3      159.00      147.58     11.87 o 
   6   2   3      112.37      108.51     16.02 o 
   7   2   3       16.67        8.91     19.80 o 
   8   2   3        8.10       -7.79     20.80 o 
  -7   3   3        0.75        3.40     24.76 o 
  -6   3   3       10.27       17.84     14.83 o 
  -5   3   3       38.30       58.56     13.96 o 
  -4   3   3        6.71        3.77      7.09 o 
  -3   3   3       14.65       11.50      6.44 o 
  -2   3   3      124.49      132.81      7.56 o 
  -1   3   3        6.73       11.50      6.16 o 
   0   3   3      369.79      387.70      7.45 o 
   1   3   3       24.46       25.75      9.45 o 
   2   3   3      194.42      187.48      4.60 o 
   3   3   3        4.44        9.15      5.79 o 
   4   3   3       53.91       43.54      6.92 o 
   5   3   3        4.11        1.17      7.93 o 
   6   3   3       14.59        6.34     10.25 o 
   7   3   3       19.18       11.46     13.88 o 
   8   3   3        8.01        3.96     15.30 o 
  -7   4   3        0.53       11.17     24.70 o 
  -6   4   3        5.64       13.79     20.04 o 
  -5   4   3      193.49      184.67     17.38 o 
  -4   4   3       20.82       33.34      8.49 o 
  -3   4   3        2.69        1.28      4.72 o 
  -2   4   3       37.87       34.90      4.13 o 
  -1   4   3      201.23      209.03      7.70 o 
   0   4   3      198.96      195.97      6.86 o 
   1   4   3      690.31      710.57     13.80 o 
   2   4   3      342.76      357.44     13.57 o 
   3   4   3        2.93        5.83      3.95 o 
   4   4   3      377.24      370.83      9.93 o 
   5   4   3        5.98       14.13      8.59 o 
   6   4   3       39.22       34.70     10.43 o 
   7   4   3       29.79       19.90     17.05 o 
   8   4   3        1.31        2.69     15.38 o 
  -6   5   3        0.84        9.34     16.54 o 
  -5   5   3        2.01       -2.71     16.21 o 
  -4   5   3      528.05      500.96     14.76 o 
  -3   5   3       61.79       59.95      5.89 o 
  -2   5   3       32.36       34.66      7.26 o 
  -1   5   3      147.87      143.10      6.85 o 
   0   5   3     1055.04     1089.35     12.86 o 
   1   5   3      985.82      953.15      7.87 o 
   2   5   3     2908.06     2951.70     26.52 o 
   3   5   3      283.79      284.15      8.18 o 
   4   5   3       23.15       25.82      8.27 o 
   5   5   3       31.38       40.47     11.29 o 
   6   5   3       11.68       10.83      9.76 o 
   7   5   3       36.35       36.27     14.28 o 
   8   5   3       22.63       27.11     15.66 o 
  -6   6   3       16.42       12.73     21.18 o 
  -5   6   3       27.00       36.12     20.56 o 
  -4   6   3        1.75        0.11      7.14 o 
  -3   6   3       15.75       14.28      4.25 o 
  -2   6   3       70.92       81.76      8.82 o 
  -1   6   3       16.67       15.86      5.51 o 
   0   6   3        2.07        2.34      3.00 o 
   1   6   3       82.99       75.83      3.91 o 
   2   6   3      146.97      143.00     10.29 o 
   3   6   3       82.31       86.29      8.59 o 
   4   6   3        0.03       -0.81      3.07 o 
   5   6   3       11.65        7.10      4.22 o 
   6   6   3        1.97       -4.24      7.22 o 
   7   6   3       39.14       34.19     20.21 o 
   8   6   3        0.40      -13.95     33.82 o 
  -5   7   3        2.98       -4.15     20.01 o 
  -4   7   3       61.89       57.30     19.46 o 
  -3   7   3        7.92       14.74     13.24 o 
  -2   7   3        0.24       -5.08      8.81 o 
  -1   7   3        1.57        3.44      6.08 o 
   0   7   3       14.15       13.71      2.98 o 
   1   7   3      272.99      268.48      6.08 o 
   2   7   3      136.22      125.60     12.64 o 
   3   7   3      155.75      161.96     12.02 o 
   4   7   3        6.47        6.65      3.72 o 
   5   7   3       13.30       13.87      3.98 o 
   6   7   3       13.36       15.23      7.68 o 
   7   7   3       12.19        8.42     19.95 o 
  -4   8   3        8.13       32.28     19.52 o 
  -3   8   3        0.78      -11.87     13.87 o 
  -2   8   3       15.21       23.55      8.45 o 
  -1   8   3       30.15       30.15      7.70 o 
   0   8   3      342.46      357.69     10.06 o 
   1   8   3      137.14      137.01      5.92 o 
   2   8   3        0.25        3.88      8.27 o 
   3   8   3      127.34      128.31     13.89 o 
   4   8   3       45.02       42.61     11.63 o 
   5   8   3       25.61       21.67      5.81 o 
   6   8   3        4.43       -4.96     19.72 o 
   7   8   3        0.02        2.03     20.06 o 
  -3   9   3        4.27       10.09     14.16 o 
  -2   9   3        1.78       -3.05     12.78 o 
  -1   9   3        0.01       -3.21      7.01 o 
   0   9   3       34.47       33.06      6.97 o 
   1   9   3       38.63       43.52      4.65 o 
   2   9   3        2.69       11.55     10.29 o 
   3   9   3       15.10       15.10      9.81 o 
   4   9   3        3.30        0.77     12.71 o 
   5   9   3        1.50       -5.67     19.37 o 
   6   9   3        3.27       -0.25     21.09 o 
  -2  10   3        0.88        3.49     12.97 o 
  -1  10   3       13.20       17.75      8.70 o 
   0  10   3       68.71       70.52     10.15 o 
   1  10   3        7.65        8.89      4.64 o 
   2  10   3       46.97       47.73     10.86 o 
   3  10   3      196.77      203.82     16.15 o 
   4  10   3       16.32       15.44     14.59 o 
   5  10   3       14.02       17.69     18.74 o 
  -1  11   3       11.49       -4.70     23.84 o 
   0  11   3        3.43        2.41     23.29 o 
   1  11   3        0.45      -13.53     33.84 o 
   2  11   3        1.50      -14.30     14.30 o 
   3  11   3       57.16       56.70     12.58 o 
   4  11   3        4.77       -5.08     14.15 o 
  -3 -11   4        4.73       11.29     17.76 o 
  -2 -11   4        1.58        1.73     15.67 o 
  -1 -11   4        2.09       -7.23     11.50 o 
   0 -11   4        3.53        1.75     15.12 o 
  -5 -10   4        7.05        1.09     21.36 o 
  -4 -10   4       20.40       22.66     21.85 o 
  -3 -10   4        0.67        1.73     11.34 o 
  -2 -10   4       86.58       88.17     10.14 o 
  -1 -10   4       57.05       47.94     15.07 o 
   0 -10   4        4.93        8.44     10.84 o 
   1 -10   4        0.06        1.83     10.84 o 
   2 -10   4        5.60       11.82     17.05 o 
  -6  -9   4        0.00        2.94     21.31 o 
  -5  -9   4        3.23       -2.95     22.96 o 
  -4  -9   4        2.85       -2.19      7.09 o 
  -3  -9   4        0.01       -3.87      7.29 o 
  -2  -9   4       82.37       88.60     10.21 o 
  -1  -9   4        1.71        1.45      7.99 o 
   0  -9   4       13.95        5.73      9.13 o 
   1  -9   4        1.60        1.20     10.21 o 
   2  -9   4       48.82       47.21     11.74 o 
   3  -9   4        8.87       16.43     18.02 o 
   4  -9   4        1.06       12.52     22.21 o 
  -6  -8   4        0.01        3.10     10.35 o 
  -5  -8   4        0.64        4.16      8.22 o 
  -4  -8   4       92.40       92.12      8.10 o 
  -3  -8   4        1.87        1.46      3.00 o 
  -2  -8   4      153.99      151.03     11.58 o 
  -1  -8   4       54.66       58.67      9.37 o 
   0  -8   4        9.88       11.26      7.74 o 
   1  -8   4        0.20       -1.34      4.14 o 
   2  -8   4      136.27      138.58     10.78 o 
   3  -8   4       38.81       47.04     17.38 o 
   4  -8   4        6.70       12.71     11.44 o 
  -7  -7   4        4.32       -8.18     12.51 o 
  -6  -7   4        2.30        2.61      9.93 o 
  -5  -7   4       64.61       65.22      8.26 o 
  -4  -7   4        1.31       -1.11      5.96 o 
  -3  -7   4       53.47       61.40      5.69 o 
  -2  -7   4       59.69       58.02      6.55 o 
  -1  -7   4      367.84      346.57     10.92 o 
   0  -7   4       36.04       34.36      6.97 o 
   1  -7   4       49.20       58.99      7.95 o 
   2  -7   4        0.51       -0.30      4.18 o 
   3  -7   4       15.66       11.21      6.85 o 
   4  -7   4        2.45        3.12      9.28 o 
   5  -7   4        0.01       12.77     15.73 o 
  -7  -6   4        0.42        4.10     10.36 o 
  -6  -6   4        0.05        0.09      9.62 o 
  -5  -6   4       16.14       17.72      7.82 o 
  -4  -6   4      166.26      159.62      7.74 o 
  -3  -6   4      120.15      121.53      6.16 o 
  -2  -6   4        6.20        5.22      5.70 o 
  -1  -6   4       88.12       95.25      8.60 o 
   0  -6   4       50.72       48.75      6.64 o 
   1  -6   4       49.64       50.00      6.35 o 
   2  -6   4        5.96        6.53      4.47 o 
   3  -6   4        6.49        9.62      6.91 o 
   4  -6   4        5.39       13.12      7.87 o 
   5  -6   4        2.85        4.89     12.57 o 
   6  -6   4       14.05       25.36     17.43 o 
  -7  -5   4        0.51        1.74      9.23 o 
  -6  -5   4       23.88       26.49      9.28 o 
  -5  -5   4      162.64      168.71     10.79 o 
  -4  -5   4      657.00      673.94     14.13 o 
  -3  -5   4       13.59        9.93      5.18 o 
  -2  -5   4      199.68      194.52      6.44 o 
  -1  -5   4       31.75       35.19      4.78 o 
   0  -5   4       38.23       37.74      6.27 o 
   1  -5   4        5.95        2.71      4.77 o 
   2  -5   4      455.45      475.85     10.32 o 
   3  -5   4       21.66       22.12      6.27 o 
   4  -5   4        0.36       -5.27      7.58 o 
   5  -5   4       65.18       65.59      9.39 o 
   6  -5   4        9.58      -12.41     20.72 o 
  -8  -4   4        0.26       -1.19     21.01 o 
  -7  -4   4        4.26       -1.70      8.68 o 
  -6  -4   4       48.56       53.94      9.25 o 
  -5  -4   4       31.66       34.73      8.93 o 
  -4  -4   4        4.52       13.46      6.90 o 
  -3  -4   4      333.25      340.88      8.88 o 
  -2  -4   4     1553.42     1640.68     15.00 o 
  -1  -4   4      209.60      211.09      7.06 o 
   0  -4   4      371.19      371.34     11.11 o 
   1  -4   4       79.17       85.14      5.57 o 
   2  -4   4        0.75        3.83      5.97 o 
   3  -4   4      104.31       98.14      8.57 o 
   4  -4   4        1.32        5.27      7.64 o 
   5  -4   4       27.85       25.81      8.08 o 
   6  -4   4        9.93       28.36     20.21 o 
   7  -4   4        0.16      -25.96     29.41 o 
  -8  -3   4        0.62        7.60     22.62 o 
  -7  -3   4        0.02        5.84      7.00 o 
  -6  -3   4        0.14       -0.63      7.94 o 
  -5  -3   4        1.95        5.11      8.35 o 
  -4  -3   4       49.46       50.83      7.54 o 
  -3  -3   4      106.98      123.91      6.36 o 
  -2  -3   4       17.64       16.27      5.72 o 
  -1  -3   4      207.70      209.91      7.41 o 
   0  -3   4      159.13      156.25      8.02 o 
   1  -3   4        0.98       -3.16      3.87 o 
   2  -3   4       18.06       21.25      5.31 o 
   3  -3   4       15.72       19.43      7.80 o 
   4  -3   4       38.75       31.55      6.39 o 
   5  -3   4        0.00       -6.51      6.51 o 
   6  -3   4       43.29       31.63     16.19 o 
   7  -3   4        3.89        5.66     21.34 o 
  -8  -2   4        5.26       35.02     22.58 o 
  -7  -2   4       12.44        9.46      8.80 o 
  -6  -2   4        6.30        2.17      6.66 o 
  -5  -2   4      240.51      222.48     10.75 o 
  -4  -2   4       70.46       61.26      6.66 o 
  -3  -2   4     2180.22     2357.97     19.28 o 
  -2  -2   4      312.86      297.75      8.53 o 
  -1  -2   4      462.09      480.89     10.25 o 
   0  -2   4      459.23      431.01      7.44 o 
   1  -2   4       15.13       16.82      5.32 o 
   2  -2   4     2040.21     2064.41     18.34 o 
   3  -2   4      411.97      404.91     13.12 o 
   4  -2   4       19.04       19.39      8.96 o 
   5  -2   4        1.00        2.00      4.57 o 
   6  -2   4        4.20       -4.11     17.47 o 
   7  -2   4        3.40        8.67     16.44 o 
   8  -2   4        2.34      -23.60     23.60 o 
  -8  -1   4        1.78        0.26     18.33 o 
  -7  -1   4        3.08       -2.29      8.27 o 
  -6  -1   4        1.44        3.90      7.74 o 
  -5  -1   4        5.91        0.78      6.50 o 
  -4  -1   4       26.94       28.93      5.45 o 
  -3  -1   4      160.70      167.55     16.48 o 
  -2  -1   4      190.86      193.17     10.57 o 
  -1  -1   4       66.48       69.67     10.20 o 
   0  -1   4      726.04      708.12      6.97 o 
   1  -1   4      997.92      981.06     15.05 o 
   2  -1   4      211.84      212.17      9.52 o 
   3  -1   4        1.08        0.06      9.72 o 
   4  -1   4        4.42        1.91      8.31 o 
   5  -1   4       15.03       20.22      9.91 o 
   6  -1   4       34.11       46.84     20.10 o 
   7  -1   4       19.72       34.15     21.61 o 
   8  -1   4        1.10       14.24     17.98 o 
  -8   0   4        3.59       -8.61     16.48 o 
  -7   0   4        2.56       11.35     21.01 o 
  -6   0   4        4.17        9.94     20.81 o 
  -5   0   4       78.05       66.84     20.02 o 
  -4   0   4        0.00        1.09     15.96 o 
  -3   0   4     1016.73     1041.22     43.30 o 
  -2   0   4        1.81       29.79     12.37 o 
  -1   0   4      576.46      557.76     17.63 o 
   0   0   4     1946.63     1791.90     47.85 o 
   1   0   4    17831.94    17184.34    167.33 o 
   2   0   4       15.41        8.51     10.64 o 
   3   0   4      115.10      118.16     12.99 o 
   4   0   4      110.83      133.29     10.52 o 
   5   0   4       22.52       21.95      9.06 o 
   6   0   4       41.16       33.55     18.46 o 
   7   0   4       40.97       36.91     20.20 o 
   8   0   4        8.21       16.55     23.31 o 
  -7   1   4        3.11        2.25     23.99 o 
  -6   1   4       24.13       36.62     19.77 o 
  -5   1   4      105.52       94.04     21.39 o 
  -4   1   4       42.52       40.64      9.40 o 
  -3   1   4       68.18       77.13      9.19 o 
  -2   1   4      128.98      133.26      7.61 o 
  -1   1   4       51.90      105.39      6.35 o 
   0   1   4      333.59      304.96      8.36 o 
   1   1   4     1496.05     1447.10     14.43 o 
   2   1   4       74.45       85.01      8.71 o 
   3   1   4     1086.74     1012.09     17.11 o 
   4   1   4        0.41        1.62      9.43 o 
   5   1   4       88.34       94.87     10.40 o 
   6   1   4        5.56        2.66     18.68 o 
   7   1   4        0.74       -1.66     20.74 o 
   8   1   4        0.87        7.72     20.76 o 
  -7   2   4        2.47        4.51     21.56 o 
  -6   2   4        0.03        5.91     12.17 o 
  -5   2   4       32.13       29.60      7.89 o 
  -4   2   4       31.13       24.43      8.04 o 
  -3   2   4        1.32       -0.88      9.34 o 
  -2   2   4        8.79        0.04      6.24 o 
  -1   2   4      116.55      123.87      5.51 o 
   0   2   4       37.35       38.64      4.37 o 
   1   2   4        4.80        8.31      5.29 o 
   2   2   4      155.17      157.00      8.31 o 
   3   2   4      123.90      126.20      8.69 o 
   4   2   4       95.07       93.53      7.42 o 
   5   2   4       73.29       71.31      6.70 o 
   6   2   4        9.97       12.45     10.62 o 
   7   2   4        3.75        0.21     17.74 o 
   8   2   4        0.07       -1.35     19.71 o 
  -7   3   4        0.33        6.20     20.84 o 
  -6   3   4        0.01        1.03     13.09 o 
  -5   3   4      150.43      148.41     11.22 o 
  -4   3   4       34.80       31.50      8.35 o 
  -3   3   4      100.08      106.27      8.70 o 
  -2   3   4        0.12        0.49      5.34 o 
  -1   3   4      170.76      170.32      7.28 o 
   0   3   4      327.10      338.50      6.31 o 
   1   3   4      418.67      410.29      6.98 o 
   2   3   4      101.10       99.02      5.04 o 
   3   3   4       49.55       44.96      5.37 o 
   4   3   4        8.62        7.03      5.81 o 
   5   3   4        6.49        7.25      7.83 o 
   6   3   4       42.74       51.44      9.94 o 
   7   3   4        5.88       -4.10     14.08 o 
   8   3   4        5.54      -15.44     15.44 o 
  -7   4   4        1.27        1.62     23.35 o 
  -6   4   4        0.72       14.79     20.27 o 
  -5   4   4      105.70       90.58     16.84 o 
  -4   4   4       39.79       35.44      9.78 o 
  -3   4   4        7.62        3.73      6.86 o 
  -2   4   4       19.23       29.59      4.20 o 
  -1   4   4        1.20        0.98      5.65 o 
   0   4   4       90.26       89.17      5.42 o 
   1   4   4       41.47       42.24      4.52 o 
   2   4   4       14.59       19.33      4.40 o 
   3   4   4        8.58        7.04      3.67 o 
   4   4   4       43.61       53.49      5.69 o 
   5   4   4       12.75       10.07      6.94 o 
   6   4   4        0.26       -4.87      8.68 o 
   7   4   4        8.04        1.37     13.60 o 
   8   4   4        4.21      -11.42     17.48 o 
  -6   5   4        0.34        2.20     19.03 o 
  -5   5   4       20.64       26.85     14.46 o 
  -4   5   4        9.01       17.04      6.85 o 
  -3   5   4        3.83        4.82      3.60 o 
  -2   5   4        4.61        3.07      6.84 o 
  -1   5   4       50.76       54.55      5.91 o 
   0   5   4      279.79      287.28      7.15 o 
   1   5   4     1266.08     1232.41     22.24 o 
   2   5   4      260.13      273.00     11.67 o 
   3   5   4      155.67      156.49     12.31 o 
   4   5   4       79.28       91.49      6.29 o 
   5   5   4        8.61       15.44      6.29 o 
   6   5   4        5.89        0.60      7.97 o 
   7   5   4        0.86       13.09     13.08 o 
   8   5   4       30.35       24.97     15.42 o 
  -6   6   4        0.14       15.86     20.91 o 
  -5   6   4        0.06        8.35     21.20 o 
  -4   6   4        0.00        9.19     13.17 o 
  -3   6   4      176.23      158.81     13.59 o 
  -2   6   4       13.12        8.40      7.92 o 
  -1   6   4       23.39       27.64      5.76 o 
   0   6   4      159.27      156.12      6.08 o 
   1   6   4       15.08       14.14      4.34 o 
   2   6   4       74.91       62.93      8.92 o 
   3   6   4       42.38       43.95      7.92 o 
   4   6   4       35.42       32.31      3.46 o 
   5   6   4        0.93        1.35      3.51 o 
   6   6   4        0.24        4.01      6.00 o 
   7   6   4        4.03        4.88     20.13 o 
   8   6   4       22.46       20.23     20.70 o 
  -5   7   4        1.07        9.58     19.55 o 
  -4   7   4       20.82       33.89     19.80 o 
  -3   7   4      102.96       89.32     14.68 o 
  -2   7   4        1.03        3.21      9.99 o 
  -1   7   4        5.35        4.57      6.33 o 
   0   7   4      141.24      131.86      7.67 o 
   1   7   4      311.33      298.02      6.42 o 
   2   7   4        0.06        4.70     10.56 o 
   3   7   4       17.84       21.80     11.44 o 
   4   7   4        4.03        1.49     13.68 o 
   5   7   4        0.14       -0.40      2.59 o 
   6   7   4        4.46       14.59     19.31 o 
   7   7   4        3.94        2.19     20.57 o 
  -4   8   4       39.48       41.73     26.42 o 
  -3   8   4        2.22        3.51     18.33 o 
  -2   8   4       22.23       11.91      9.44 o 
  -1   8   4        1.87       -0.69      6.81 o 
   0   8   4        1.66        1.67      5.88 o 
   1   8   4      241.44      244.55      6.15 o 
   2   8   4       30.18       23.05      9.03 o 
   3   8   4      229.87      245.43     17.09 o 
   4   8   4        8.80       -2.02     13.20 o 
   5   8   4        0.91        2.15     19.15 o 
   6   8   4       33.36       18.12     20.41 o 
   7   8   4       20.36       25.07     20.77 o 
  -3   9   4        8.42        4.14     14.59 o 
  -2   9   4        3.12       -5.17     12.61 o 
  -1   9   4       48.46       35.46      8.24 o 
   0   9   4       39.67       41.01      6.71 o 
   1   9   4        9.13       14.23      3.72 o 
   2   9   4        2.84       10.27     10.55 o 
   3   9   4      213.84      213.55     13.65 o 
   4   9   4        1.58       -4.32     13.75 o 
   5   9   4       13.94       20.78     18.90 o 
   6   9   4        1.53        4.50     19.93 o 
  -2  10   4       44.20       39.36     14.27 o 
  -1  10   4        0.26        5.11      8.89 o 
   0  10   4        4.33        5.96      8.18 o 
   1  10   4       92.56       99.50     10.41 o 
   2  10   4       44.12       46.06     10.61 o 
   3  10   4        2.83        4.71     11.98 o 
   4  10   4        0.34       -0.07     14.51 o 
   5  10   4        3.69       17.03     19.40 o 
   0  11   4        0.22       12.90     31.28 o 
   1  11   4       50.50       48.98     17.49 o 
   2  11   4        3.22        1.84     14.22 o 
   3  11   4       36.16       33.78     17.83 o 
   4  11   4        2.08        6.21     14.61 o 
  -2 -11   5        0.13       -4.77     11.49 o 
  -1 -11   5        1.69        2.73     12.75 o 
   0 -11   5        0.00        3.52     12.82 o 
  -4 -10   5       10.48       -3.03     23.86 o 
  -3 -10   5        1.64       -0.63     12.25 o 
  -2 -10   5       20.88       16.95      9.31 o 
  -1 -10   5       42.53       48.74     10.69 o 
   0 -10   5       30.44       26.45     11.41 o 
   1 -10   5        3.17       -5.81     11.15 o 
   2 -10   5        0.00        6.36     16.87 o 
  -5  -9   5        0.02       -7.86     13.05 o 
  -4  -9   5        2.88        7.89     12.53 o 
  -3  -9   5        3.44        6.10     12.28 o 
  -2  -9   5        1.98        6.96      9.01 o 
  -1  -9   5       38.03       36.59      8.78 o 
   0  -9   5        2.08        3.91      8.47 o 
   1  -9   5        9.85       10.22     10.32 o 
   2  -9   5        0.03        9.78     11.88 o 
   3  -9   5        3.82       11.39     16.81 o 
  -6  -8   5       10.42       22.95     11.32 o 
  -5  -8   5        4.92        1.48     10.36 o 
  -4  -8   5        1.13       -2.18      7.08 o 
  -3  -8   5        8.59       16.91      7.63 o 
  -2  -8   5       24.72       24.44     10.06 o 
  -1  -8   5      256.89      247.10     12.66 o 
   0  -8   5       73.59       80.74      8.07 o 
   1  -8   5        0.92       -2.26      8.43 o 
   2  -8   5       40.07       40.96      9.78 o 
   3  -8   5       33.40       25.45     17.06 o 
   4  -8   5        1.87       -6.25     12.14 o 
  -7  -7   5        0.06       -1.80     12.49 o 
  -6  -7   5        1.64        5.98     10.31 o 
  -5  -7   5        3.71        3.00      9.01 o 
  -4  -7   5      215.87      196.25      9.45 o 
  -3  -7   5        2.89        2.90      5.01 o 
  -2  -7   5       16.33       21.68      5.90 o 
  -1  -7   5      102.84      105.45      9.01 o 
   0  -7   5      103.87      110.02      8.87 o 
   1  -7   5       59.97       56.28      7.83 o 
   2  -7   5       39.61       38.35      7.36 o 
   3  -7   5        4.74        1.65      6.20 o 
   4  -7   5        1.64        9.39     11.98 o 
   5  -7   5        3.94        5.44     12.15 o 
  -7  -6   5        0.81       -3.42     12.40 o 
  -6  -6   5        4.98        9.11      9.87 o 
  -5  -6   5       17.12       19.49      9.59 o 
  -4  -6   5      111.03      110.22      8.68 o 
  -3  -6   5       37.72       42.00      6.02 o 
  -2  -6   5       13.79       16.60      5.94 o 
  -1  -6   5       84.95       83.17      8.38 o 
   0  -6   5        6.67        6.01      6.21 o 
   1  -6   5        0.00       -1.67      6.15 o 
   2  -6   5        9.82       11.34      4.31 o 
   3  -6   5       42.28       40.66      6.94 o 
   4  -6   5        0.04        2.51      7.67 o 
   5  -6   5        0.08        1.35      9.99 o 
   6  -6   5        0.88       -0.73     16.36 o 
  -7  -5   5        0.13       -1.41     11.66 o 
  -6  -5   5       48.87       38.18      9.28 o 
  -5  -5   5       13.11        4.17      9.94 o 
  -4  -5   5      231.10      231.69      9.17 o 
  -3  -5   5        2.94        5.18      6.00 o 
  -2  -5   5        0.71        2.54      5.58 o 
  -1  -5   5       89.08       81.98      5.39 o 
   0  -5   5      208.82      210.03      8.30 o 
   1  -5   5       12.18        9.30      4.94 o 
   2  -5   5       26.11       20.35      4.95 o 
   3  -5   5       82.31       89.80      7.38 o 
   4  -5   5        4.46        3.92      7.74 o 
   5  -5   5        1.05        4.07      9.28 o 
   6  -5   5        7.35       21.12     20.98 o 
  -7  -4   5       15.92        5.62     11.81 o 
  -6  -4   5       48.32       46.73     10.11 o 
  -5  -4   5       16.59       27.67      9.64 o 
  -4  -4   5        0.68        3.61      7.05 o 
  -3  -4   5       84.34       85.44      6.97 o 
  -2  -4   5       64.43       69.12      5.78 o 
  -1  -4   5      177.79      194.13      5.39 o 
   0  -4   5        8.24        6.11      6.72 o 
   1  -4   5      357.12      347.82      9.59 o 
   2  -4   5      403.59      423.13      8.17 o 
   3  -4   5       31.90       27.96      5.96 o 
   4  -4   5        3.24        0.28      7.28 o 
   5  -4   5        1.13        7.04      8.68 o 
   6  -4   5        2.64        2.09     18.31 o 
   7  -4   5        0.21       -4.97     21.24 o 
  -7  -3   5        3.16        3.58     10.34 o 
  -6  -3   5        3.75        4.67      9.82 o 
  -5  -3   5      120.33      114.67     10.80 o 
  -4  -3   5       31.23       29.06      6.82 o 
  -3  -3   5      495.93      501.71     10.74 o 
  -2  -3   5      115.94      115.54      7.04 o 
  -1  -3   5      181.46      180.52      5.45 o 
   0  -3   5        0.02       -3.79      4.24 o 
   1  -3   5      134.78      138.31      6.37 o 
   2  -3   5      264.30      271.70      7.57 o 
   3  -3   5       33.92       33.02      8.06 o 
   4  -3   5       60.89       64.85      8.75 o 
   5  -3   5       23.79       17.87      7.34 o 
   6  -3   5       52.44       55.66     20.88 o 
   7  -3   5        1.25       -8.93     21.53 o 
  -8  -2   5        0.38       -3.32     21.98 o 
  -7  -2   5        7.18       19.27     17.90 o 
  -6  -2   5       25.87       19.37      5.82 o 
  -5  -2   5       36.89       27.11      6.13 o 
  -4  -2   5      181.80      169.21      6.88 o 
  -3  -2   5       59.19       69.31     10.04 o 
  -2  -2   5       93.75      100.56      6.10 o 
  -1  -2   5      111.88       98.74      7.90 o 
   0  -2   5     3353.42     3211.14     29.92 o 
   1  -2   5        0.58        2.61      6.02 o 
   2  -2   5       25.90       23.51      6.58 o 
   3  -2   5      321.34      333.74     12.54 o 
   4  -2   5      123.76      118.97      9.65 o 
   5  -2   5        0.88        3.76      5.85 o 
   6  -2   5       13.83       10.49     17.50 o 
   7  -2   5        0.78        2.41     22.28 o 
  -8  -1   5        0.51       10.76     20.85 o 
  -7  -1   5        0.37        9.14     21.30 o 
  -6  -1   5        7.55       -1.32      4.89 o 
  -5  -1   5       22.38       22.56      5.43 o 
  -4  -1   5        0.28       -0.56      9.21 o 
  -3  -1   5       87.09       87.26     12.95 o 
  -2  -1   5       53.94       35.61      9.60 o 
  -1  -1   5      171.97      174.71     12.19 o 
   0  -1   5       71.94       74.21      3.92 o 
   1  -1   5        0.86        5.96      9.44 o 
   2  -1   5       33.27       41.32      8.40 o 
   3  -1   5      724.70      739.99     25.53 o 
   4  -1   5       16.14       12.91      7.63 o 
   5  -1   5        0.40        0.27     11.06 o 
   6  -1   5        0.04      -10.49     17.86 o 
   7  -1   5        6.87       -8.33     19.37 o 
   8  -1   5        1.90      -25.99     25.99 o 
  -7   0   5        0.03      -12.72     18.06 o 
  -6   0   5        0.35       -0.32      4.74 o 
  -5   0   5        5.90        9.36      5.64 o 
  -4   0   5        0.07       -0.86      3.40 o 
  -3   0   5      446.57      493.43     22.80 o 
  -2   0   5     2651.14     2748.07     36.99 o 
  -1   0   5      347.20      360.55     16.67 o 
   0   0   5        1.29        2.41      9.32 o 
   1   0   5     2282.18     2265.66     24.72 o 
   2   0   5     1187.41     1165.89     15.88 o 
   3   0   5     1236.97     1263.32     22.27 o 
   4   0   5       55.06       59.07      9.94 o 
   5   0   5        7.92       14.36      8.11 o 
   6   0   5       16.35       23.61     18.32 o 
   7   0   5        6.08        7.80     19.27 o 
   8   0   5        0.35      -20.94     20.94 o 
  -7   1   5        0.48       -7.79     19.38 o 
  -6   1   5       24.41       27.77      5.88 o 
  -5   1   5      225.50      225.52     12.61 o 
  -4   1   5       64.24       65.24      7.74 o 
  -3   1   5        5.04       10.26      6.33 o 
  -2   1   5       45.92       43.09      7.11 o 
  -1   1   5       55.43       50.61      5.84 o 
   0   1   5      132.10      133.80      4.52 o 
   1   1   5    14002.77    13425.47    128.85 o 
   2   1   5     1548.92     1462.65     17.60 o 
   3   1   5       87.24      101.12     10.01 o 
   4   1   5       20.82       11.06      9.69 o 
   5   1   5       22.34       20.79      5.57 o 
   6   1   5       10.69       17.44     16.39 o 
   7   1   5        6.09      -10.56     20.29 o 
   8   1   5        3.87        6.30     20.58 o 
  -7   2   5        1.41       -4.70     20.82 o 
  -6   2   5        1.69        5.04      7.95 o 
  -5   2   5      216.69      204.69     13.75 o 
  -4   2   5        1.90        2.58      7.76 o 
  -3   2   5      135.73      135.70     10.18 o 
  -2   2   5      479.01      504.55     12.24 o 
  -1   2   5      315.29      297.80      6.39 o 
   0   2   5       92.20      102.67      4.59 o 
   1   2   5      605.77      609.69      9.97 o 
   2   2   5      940.52      922.82     12.76 o 
   3   2   5       30.70       31.53      8.72 o 
   4   2   5      316.16      304.66     16.52 o 
   5   2   5       35.30       38.70      6.67 o 
   6   2   5       10.53        6.47     10.14 o 
   7   2   5        1.86       -3.11     17.37 o 
   8   2   5        0.26        4.86     21.35 o 
  -7   3   5        1.51       -0.10     24.58 o 
  -6   3   5        0.78       14.10     22.06 o 
  -5   3   5       29.76       23.01      9.10 o 
  -4   3   5       37.79       37.48      7.87 o 
  -3   3   5       19.74       16.32      6.28 o 
  -2   3   5      208.54      207.73      7.72 o 
  -1   3   5       38.26       36.35      4.29 o 
   0   3   5       42.57       41.03      4.00 o 
   1   3   5       29.66       35.53      5.31 o 
   2   3   5       40.23       39.99      4.69 o 
   3   3   5       11.66       14.62      6.50 o 
   4   3   5       26.35       25.36      6.00 o 
   5   3   5       12.35        7.67      6.57 o 
   6   3   5        8.13       11.33     10.28 o 
   7   3   5        0.00        6.15     14.27 o 
   8   3   5        0.04       -9.82     16.18 o 
  -6   4   5        1.55        8.50     21.65 o 
  -5   4   5       61.31       58.84     11.28 o 
  -4   4   5       10.07       14.79     10.23 o 
  -3   4   5       16.69       12.82      5.56 o 
  -2   4   5      422.59      453.17      8.65 o 
  -1   4   5      914.29      921.88     11.07 o 
   0   4   5        5.05        5.77      3.83 o 
   1   4   5        0.95        0.24      3.24 o 
   2   4   5      170.52      170.90      7.78 o 
   3   4   5      157.50      166.27      6.25 o 
   4   4   5       98.88       98.35      6.14 o 
   5   4   5       46.16       48.39      6.71 o 
   6   4   5        0.06        0.90      8.35 o 
   7   4   5        5.70        3.04     13.43 o 
   8   4   5        2.91      -12.12     16.06 o 
  -6   5   5        0.07       -6.63     22.74 o 
  -5   5   5        1.93       -1.64      8.36 o 
  -4   5   5        5.74        1.08      5.58 o 
  -3   5   5      283.97      280.34      7.06 o 
  -2   5   5       70.85       84.66      7.99 o 
  -1   5   5       56.75       53.32      6.36 o 
   0   5   5        5.16       11.95      4.82 o 
   1   5   5      286.01      282.81      5.03 o 
   2   5   5        7.45        8.83      7.98 o 
   3   5   5        0.08        0.46      3.32 o 
   4   5   5       56.60       57.05      5.38 o 
   5   5   5       12.70       15.62      5.94 o 
   6   5   5        5.49       11.22      7.53 o 
   7   5   5        0.14        1.43     11.82 o 
   8   5   5        1.03       -5.46     14.14 o 
  -5   6   5       18.55       17.77     21.12 o 
  -4   6   5       31.28       26.32      6.13 o 
  -3   6   5      140.30      147.80     13.37 o 
  -2   6   5       37.80       19.74      8.49 o 
  -1   6   5        0.31        0.41      5.93 o 
   0   6   5        2.24        2.47      4.74 o 
   1   6   5        6.99        9.15      3.97 o 
   2   6   5      108.97      108.26      9.05 o 
   3   6   5        2.00        0.93      7.04 o 
   4   6   5       56.78       49.43     12.21 o 
   5   6   5       12.44       16.02      5.86 o 
   6   6   5        0.38        4.39     11.74 o 
   7   6   5       22.22       10.30     19.33 o 
  -5   7   5       16.74       17.57     22.48 o 
  -4   7   5       28.46       27.69     20.72 o 
  -3   7   5       33.98       32.76     17.34 o 
  -2   7   5        0.42        6.52      9.91 o 
  -1   7   5        2.54        4.86      6.85 o 
   0   7   5        8.92       11.93      5.00 o 
   1   7   5        3.49        2.94      3.75 o 
   2   7   5       99.79       89.29     12.72 o 
   3   7   5       51.45       64.28     13.84 o 
   4   7   5        4.87       11.72     17.60 o 
   5   7   5        0.27        8.48     19.11 o 
   6   7   5       20.33       22.30     19.65 o 
   7   7   5        1.37        5.83     21.03 o 
  -4   8   5        7.19      -21.45     21.45 o 
  -3   8   5       28.24       28.39     18.89 o 
  -2   8   5        1.41       -4.24      9.55 o 
  -1   8   5       27.16       30.73      7.03 o 
   0   8   5       70.06       56.30      6.26 o 
   1   8   5       39.89       36.66      4.06 o 
   2   8   5        7.86       -1.00     11.74 o 
   3   8   5        6.57        8.11     12.81 o 
   4   8   5       23.55       34.92     14.14 o 
   5   8   5       20.37       49.14     20.78 o 
   6   8   5        3.86        6.30     22.26 o 
   7   8   5        0.09       -3.43     21.86 o 
  -3   9   5       34.72       27.91     15.38 o 
  -2   9   5        0.80       11.20     13.80 o 
  -1   9   5        0.38        1.80      8.58 o 
   0   9   5       61.14       74.11      7.17 o 
   1   9   5      132.93      129.49      4.91 o 
   2   9   5       59.91       61.66     11.77 o 
   3   9   5       10.80       18.28     13.33 o 
   4   9   5       46.06       32.03     19.65 o 
   5   9   5        4.75       11.25     19.77 o 
   6   9   5       33.62       22.58     18.93 o 
  -2  10   5        4.81        6.21     13.38 o 
  -1  10   5        0.03       -1.95      9.35 o 
   0  10   5      117.16      120.95     10.35 o 
   1  10   5        4.38       -0.53      9.41 o 
   2  10   5       11.88        9.52     10.07 o 
   3  10   5       29.85       32.39     12.90 o 
   4  10   5       60.09       78.74     21.24 o 
   5  10   5        2.74       12.68     17.97 o 
   0  11   5       30.49       68.33     34.95 o 
   1  11   5        0.72        1.14     15.01 o 
   2  11   5        2.39        8.16     14.90 o 
   3  11   5        6.12        9.80     16.29 o 
  -2 -11   6        0.57       -4.81     13.33 o 
  -1 -11   6        6.79       18.36     12.32 o 
  -4 -10   6        0.15      -14.37     20.70 o 
  -3 -10   6       18.14       14.37     13.91 o 
  -2 -10   6        1.57        3.49     12.06 o 
  -1 -10   6       40.58       43.93     11.10 o 
   0 -10   6        0.85       -5.89     12.19 o 
   1 -10   6        0.23        2.55     11.30 o 
   2 -10   6        0.00       12.50     12.85 o 
  -5  -9   6       29.25       22.09     14.22 o 
  -4  -9   6        0.95       -0.43     13.26 o 
  -3  -9   6        4.38      -10.66     12.93 o 
  -2  -9   6       27.84       29.97     10.19 o 
  -1  -9   6       69.23       77.21     11.44 o 
   0  -9   6        0.73        1.88     10.20 o 
   1  -9   6       31.14       24.92     11.68 o 
   2  -9   6       43.45       43.36     12.68 o 
   3  -9   6        9.05       27.27     18.12 o 
  -6  -8   6        1.86        0.94     12.42 o 
  -5  -8   6        3.45       -5.53     10.62 o 
  -4  -8   6        7.85        6.46     13.61 o 
  -3  -8   6        0.34       -2.76      7.79 o 
  -2  -8   6       42.79       32.35      5.66 o 
  -1  -8   6        4.01        6.64     10.33 o 
   0  -8   6        1.64       -4.34      7.91 o 
   1  -8   6        1.30        1.19      8.33 o 
   2  -8   6        4.62       13.96      9.86 o 
   3  -8   6       13.72       11.37      8.88 o 
   4  -8   6        0.26        1.45     11.97 o 
  -6  -7   6       10.70       18.32     11.67 o 
  -5  -7   6        6.29        9.79     10.93 o 
  -4  -7   6      127.93      113.72      8.91 o 
  -3  -7   6       28.18       36.71      7.83 o 
  -2  -7   6        0.30       -2.32      6.21 o 
  -1  -7   6      149.92      173.35     12.62 o 
   0  -7   6      312.44      315.90     12.45 o 
   1  -7   6        5.79        4.34      7.71 o 
   2  -7   6       99.68      106.24      8.66 o 
   3  -7   6        0.12        3.29      5.61 o 
   4  -7   6       10.49       13.15     11.26 o 
   5  -7   6        0.60       -5.24     12.57 o 
  -7  -6   6        2.12        3.31     12.88 o 
  -6  -6   6       16.37       23.23     12.42 o 
  -5  -6   6        0.31        7.91     12.86 o 
  -4  -6   6      216.38      224.64     10.40 o 
  -3  -6   6        0.09       -4.83      6.82 o 
  -2  -6   6       13.17       16.06      6.16 o 
  -1  -6   6       15.83       14.27      2.90 o 
   0  -6   6        0.13       -0.26      6.82 o 
   1  -6   6       24.47       21.88      4.51 o 
   2  -6   6       59.90       65.42      7.57 o 
   3  -6   6        3.69        1.31      6.74 o 
   4  -6   6        1.85        7.94      8.17 o 
   5  -6   6        3.44        6.03     11.60 o 
   6  -6   6       10.15       27.58     18.07 o 
  -7  -5   6        2.50       -3.00     11.95 o 
  -6  -5   6        6.71       -6.19     14.22 o 
  -5  -5   6       36.85       27.10     13.10 o 
  -4  -5   6        3.94        3.84      7.00 o 
  -3  -5   6       55.34       64.67      6.84 o 
  -2  -5   6       30.31       31.54      6.24 o 
  -1  -5   6       10.02        7.65      4.58 o 
   0  -5   6      149.30      153.03      8.43 o 
   1  -5   6       32.55       33.57      7.82 o 
   2  -5   6        0.16        2.39      5.28 o 
   3  -5   6        8.39        8.04      7.07 o 
   4  -5   6        1.03        2.19      7.75 o 
   5  -5   6        9.45        8.56      9.75 o 
   6  -5   6        3.89        7.06     19.55 o 
  -7  -4   6        0.41       -0.74     11.90 o 
  -6  -4   6       30.82       19.28     13.86 o 
  -5  -4   6       54.49       63.76     14.10 o 
  -4  -4   6       50.42       38.26      9.50 o 
  -3  -4   6       17.20       17.84      6.10 o 
  -2  -4   6       47.74       52.54      6.63 o 
  -1  -4   6      834.59      894.25      9.99 o 
   0  -4   6     1687.99     1726.07     17.11 o 
   1  -4   6       35.39       36.65      4.34 o 
   2  -4   6       47.78       58.51      5.34 o 
   3  -4   6        3.78        4.50      5.49 o 
   4  -4   6        4.22        3.15      8.80 o 
   5  -4   6       12.64        8.91      9.11 o 
   6  -4   6       25.44       16.78     16.12 o 
   7  -4   6        0.02       17.80     23.37 o 
  -7  -3   6        1.68       -0.60     11.52 o 
  -6  -3   6        0.37       -8.47     14.86 o 
  -5  -3   6      273.26      249.54     18.18 o 
  -4  -3   6        0.37        2.47      8.42 o 
  -3  -3   6       12.54       14.45      5.43 o 
  -2  -3   6       84.89       81.59      7.65 o 
  -1  -3   6      856.78      843.70     11.97 o 
   0  -3   6      255.53      253.00      7.32 o 
   1  -3   6       38.40       33.56      5.52 o 
   2  -3   6        3.42        3.28      5.42 o 
   3  -3   6        5.24        9.48      7.02 o 
   4  -3   6        0.83       -2.27      8.80 o 
   5  -3   6        1.62        6.08     11.89 o 
   6  -3   6        2.43        5.33      6.71 o 
   7  -3   6       14.16       17.06     22.13 o 
  -7  -2   6        5.50        2.98     20.61 o 
  -6  -2   6       66.39       92.19     21.01 o 
  -5  -2   6       26.99       43.39     14.12 o 
  -4  -2   6       72.82       87.47      9.74 o 
  -3  -2   6       65.48       62.32     10.37 o 
  -2  -2   6       96.87       84.64      7.06 o 
  -1  -2   6      353.24      350.77      9.12 o 
   0  -2   6        9.01        7.97      4.68 o 
   1  -2   6       28.15       34.40      6.18 o 
   2  -2   6        5.31        7.51      7.13 o 
   3  -2   6      763.84      798.95     15.59 o 
   4  -2   6        9.34        3.13      8.11 o 
   5  -2   6        0.30        5.74     12.81 o 
   6  -2   6        5.05        5.41      4.29 o 
   7  -2   6        0.16        8.32     20.16 o 
  -7  -1   6        0.26      -10.89     20.40 o 
  -6  -1   6        0.03       -3.11     20.11 o 
  -5  -1   6        0.36        2.32     18.14 o 
  -4  -1   6       54.56       62.70      9.96 o 
  -3  -1   6       73.75       81.36      9.56 o 
  -2  -1   6     1044.21     1130.39     23.89 o 
  -1  -1   6      431.95      415.95     19.49 o 
   0  -1   6       23.11       17.81      8.72 o 
   1  -1   6     1793.52     1691.73     22.85 o 
   2  -1   6      134.23      154.08      9.50 o 
   3  -1   6       53.83       58.23     10.61 o 
   4  -1   6        2.54        0.83      7.75 o 
   5  -1   6       16.35       19.72     12.34 o 
   6  -1   6       89.86       87.94     28.13 o 
   7  -1   6        4.43       13.12     21.04 o 
   8  -1   6        0.57       17.83     21.40 o 
  -7   0   6        1.55       -7.63     23.41 o 
  -6   0   6        4.57       13.71     17.30 o 
  -5   0   6        7.47      -19.54     19.54 o 
  -4   0   6       52.57       60.00      9.28 o 
  -3   0   6       10.31       16.75     10.52 o 
  -2   0   6       69.09       78.35     16.02 o 
  -1   0   6      323.10      330.32     17.63 o 
   0   0   6     3300.94     3223.75     31.95 o 
   1   0   6      631.07      590.25     15.95 o 
   2   0   6       88.21       94.02      9.08 o 
   3   0   6      377.75      412.06     12.96 o 
   4   0   6        2.27        3.13      8.90 o 
   5   0   6       29.65       27.88      9.67 o 
   6   0   6        0.45        9.70     17.29 o 
   7   0   6        1.29        1.75     19.21 o 
   8   0   6        1.57        8.28     21.81 o 
  -7   1   6        0.66       -8.27     19.87 o 
  -6   1   6        0.00        5.06      6.31 o 
  -5   1   6        0.01        2.72      5.70 o 
  -4   1   6       26.34       21.18      4.85 o 
  -3   1   6       12.89       14.42      5.06 o 
  -2   1   6      661.73      721.05     13.57 o 
  -1   1   6       40.07       49.68      5.94 o 
   0   1   6      223.13      210.44      5.52 o 
   1   1   6     2834.15     2910.71     43.53 o 
   2   1   6       67.17       78.59     10.67 o 
   3   1   6      105.42       99.27     12.08 o 
   4   1   6      387.76      399.16     14.41 o 
   5   1   6       35.59       37.47      9.48 o 
   6   1   6        0.84       -2.44      7.54 o 
   7   1   6       21.49       32.95     20.52 o 
   8   1   6        8.31       23.04     20.81 o 
  -7   2   6        0.26       12.35     18.96 o 
  -6   2   6        4.23       -1.94     18.30 o 
  -5   2   6      135.94      137.76     11.56 o 
  -4   2   6      291.53      276.51     11.28 o 
  -3   2   6      301.17      291.42     12.59 o 
  -2   2   6     1480.78     1610.68     18.24 o 
  -1   2   6       46.09       41.38      4.88 o 
   0   2   6       16.23       16.30      4.47 o 
   1   2   6      185.26      192.55      7.38 o 
   2   2   6     2041.36     1913.14     17.10 o 
   3   2   6      298.09      303.50     12.93 o 
   4   2   6        3.20       10.65      8.28 o 
   5   2   6        3.35       -1.39      6.91 o 
   6   2   6        3.25        1.59      6.09 o 
   7   2   6        0.07       -9.94     19.19 o 
   8   2   6        0.03       -0.66     20.29 o 
  -7   3   6        0.73       11.80     14.56 o 
  -6   3   6        0.52      -22.21     22.38 o 
  -5   3   6       60.93       70.31      8.70 o 
  -4   3   6        5.92        9.91      8.30 o 
  -3   3   6       99.99      112.61      7.28 o 
  -2   3   6      124.20      117.85      6.21 o 
  -1   3   6       48.51       56.43      4.97 o 
   0   3   6       13.03       10.48      4.07 o 
   1   3   6       36.03       39.12      6.07 o 
   2   3   6       91.72       93.60      5.64 o 
   3   3   6      390.93      412.34     11.28 o 
   4   3   6       31.47       32.43      8.38 o 
   5   3   6        0.20       -4.52      6.78 o 
   6   3   6        0.42       -3.90      7.03 o 
   7   3   6        1.25       10.30     17.40 o 
   8   3   6        3.63        0.97     14.62 o 
  -6   4   6        5.62        6.93     14.84 o 
  -5   4   6       13.35       13.00      8.43 o 
  -4   4   6       59.12       54.23      8.22 o 
  -3   4   6        1.40        4.40      5.65 o 
  -2   4   6       18.76       16.98      4.52 o 
  -1   4   6      570.81      608.35     10.74 o 
   0   4   6        5.06        4.23      4.39 o 
   1   4   6       45.16       47.88      4.38 o 
   2   4   6       89.20       96.06      4.17 o 
   3   4   6       40.17       32.56      4.99 o 
   4   4   6        3.67        0.85      5.66 o 
   5   4   6      175.65      159.40      8.57 o 
   6   4   6       39.11       55.40      7.92 o 
   7   4   6       13.47       17.69     14.15 o 
   8   4   6        1.45        4.68     15.47 o 
  -6   5   6        5.61       -5.34     21.85 o 
  -5   5   6        0.00        9.25      9.41 o 
  -4   5   6        7.73        6.04      7.43 o 
  -3   5   6      204.70      196.03      6.32 o 
  -2   5   6        1.71        3.66      6.53 o 
  -1   5   6        4.47        1.40      5.48 o 
   0   5   6      151.39      151.67      5.07 o 
   1   5   6        5.50        3.00      3.43 o 
   2   5   6        5.75        9.33      7.16 o 
   3   5   6      139.81      140.99      7.50 o 
   4   5   6       81.37       90.65      5.89 o 
   5   5   6        0.06       -1.94      6.56 o 
   6   5   6        2.93       -3.48      7.43 o 
   7   5   6        0.24        5.92     11.55 o 
   8   5   6        3.85       -5.56     14.29 o 
  -5   6   6       20.98       14.76     20.74 o 
  -4   6   6        3.47        9.90     18.50 o 
  -3   6   6       53.42       55.62     13.27 o 
  -2   6   6       18.89       18.12      7.79 o 
  -1   6   6       72.32       64.46      6.47 o 
   0   6   6        4.94       10.42      5.47 o 
   1   6   6       61.20       66.20      3.87 o 
   2   6   6        0.55       -0.20      7.49 o 
   3   6   6       22.74       30.67      9.84 o 
   4   6   6       63.39       59.23     14.66 o 
   5   6   6       23.93       13.67      6.76 o 
   6   6   6        1.17       -2.85      9.82 o 
   7   6   6        0.84        2.60     11.81 o 
  -5   7   6        0.42       21.12     20.95 o 
  -4   7   6       11.03        1.19     19.95 o 
  -3   7   6      149.46      131.37     31.72 o 
  -2   7   6       68.53       62.79     11.13 o 
  -1   7   6        0.85       -2.87      6.70 o 
   0   7   6        0.10       -3.53      6.49 o 
   1   7   6      272.71      269.68      6.06 o 
   2   7   6      302.08      292.24     17.60 o 
   3   7   6      118.65      114.60     15.38 o 
   4   7   6       30.50       50.26     15.42 o 
   5   7   6        4.77        4.83     18.99 o 
   6   7   6       17.24       -2.29     20.44 o 
   7   7   6        5.54        4.05     21.90 o 
  -4   8   6        7.11       -9.13     20.69 o 
  -3   8   6       20.49       10.15     14.91 o 
  -2   8   6       10.85       20.77     10.09 o 
  -1   8   6        2.79        4.10      6.76 o 
   0   8   6        1.39        0.40      6.56 o 
   1   8   6      102.47       94.55      4.09 o 
   2   8   6       32.09       32.13     12.98 o 
   3   8   6       14.40       25.98     13.47 o 
   4   8   6        0.06       12.75     19.35 o 
   5   8   6       10.43       18.60     20.72 o 
   6   8   6        0.23       -4.86     21.33 o 
   7   8   6        0.01       -1.76     20.80 o 
  -3   9   6       13.45       34.76     13.80 o 
  -2   9   6       14.31       13.26     11.84 o 
  -1   9   6        0.01       -2.20      8.48 o 
   0   9   6       22.18       26.56      7.64 o 
   1   9   6        8.92        8.01      2.19 o 
   2   9   6        7.54        9.08      7.82 o 
   3   9   6        0.29       -0.86     13.30 o 
   4   9   6       72.55       70.73     21.37 o 
   5   9   6        0.43       22.53     20.15 o 
   6   9   6       16.20       15.34     21.13 o 
  -2  10   6       14.54       25.13     11.95 o 
  -1  10   6        9.15       12.61      9.23 o 
   0  10   6        2.02        2.66     10.58 o 
   1  10   6       86.58       83.03     11.36 o 
   2  10   6       36.31       45.69     10.17 o 
   3  10   6       16.86       24.79     12.24 o 
   4  10   6        9.77       -4.55     21.44 o 
   5  10   6        2.79      -13.99     21.64 o 
   0  11   6        1.33       14.95     25.22 o 
   1  11   6        7.65        7.39     16.26 o 
   2  11   6        4.94        4.50     16.87 o 
   3  11   6        0.17       15.30     16.94 o 
  -4 -10   7       11.63       34.46     23.55 o 
  -3 -10   7        0.30        7.31     12.95 o 
  -2 -10   7        2.36        8.95     12.09 o 
  -1 -10   7        0.95        2.16     10.67 o 
   0 -10   7       51.26       70.04     12.63 o 
   1 -10   7        9.98        5.84     13.01 o 
   2 -10   7        4.01        2.65     12.91 o 
  -5  -9   7        7.65        1.39     15.13 o 
  -4  -9   7        1.04        3.37     14.34 o 
  -3  -9   7        0.15        5.45     13.65 o 
  -2  -9   7        0.89      -12.07     12.07 o 
  -1  -9   7       18.06       19.61     12.15 o 
   0  -9   7        7.63        3.91     10.37 o 
   1  -9   7       14.88       20.32     11.93 o 
   2  -9   7        2.21        2.91     13.47 o 
   3  -9   7        0.09       -9.77     12.97 o 
  -6  -8   7       31.24       42.92     16.05 o 
  -5  -8   7        0.06      -14.20     14.20 o 
  -4  -8   7        0.59      -12.63     16.49 o 
  -3  -8   7        7.54        6.33     11.70 o 
  -2  -8   7       43.17       37.55      5.40 o 
  -1  -8   7       56.05       47.78     11.76 o 
   0  -8   7      187.72      196.65     13.64 o 
   1  -8   7       21.75       28.95      9.56 o 
   2  -8   7       22.17       20.90     10.28 o 
   3  -8   7        1.01       -6.99      8.74 o 
   4  -8   7        5.27        0.81     12.01 o 
  -6  -7   7        0.75       -2.58     12.60 o 
  -5  -7   7        5.03        8.28     11.63 o 
  -4  -7   7       65.54       56.73     10.72 o 
  -3  -7   7       25.31       28.69      7.92 o 
  -2  -7   7       18.15       15.61      6.40 o 
  -1  -7   7      106.50      112.74     10.98 o 
   0  -7   7       81.03       96.68      9.82 o 
   1  -7   7       23.05       27.39      8.85 o 
   2  -7   7        0.75        4.29      7.03 o 
   3  -7   7       37.69       30.69      5.86 o 
   4  -7   7        0.63        7.13     11.61 o 
   5  -7   7        0.98       -3.82     12.31 o 
  -7  -6   7        6.12        5.63     13.33 o 
  -6  -6   7        1.84        2.20     14.67 o 
  -5  -6   7        2.43       12.18     13.42 o 
  -4  -6   7      131.87      140.96     10.08 o 
  -3  -6   7      240.98      244.27     10.58 o 
  -2  -6   7       83.45       70.20      5.40 o 
  -1  -6   7       18.29       21.49      3.79 o 
   0  -6   7       18.68       14.88      6.92 o 
   1  -6   7        0.01       -0.79      4.18 o 
   2  -6   7      115.69      108.95      8.29 o 
   3  -6   7       74.63       78.59      7.97 o 
   4  -6   7        8.35        5.88      9.34 o 
   5  -6   7        0.50        9.87     11.62 o 
   6  -6   7        0.56       -7.95     16.59 o 
  -7  -5   7        0.17      -12.04     12.69 o 
  -6  -5   7        3.03       11.94     14.65 o 
  -5  -5   7       88.47      103.64     15.47 o 
  -4  -5   7       81.69       78.02      8.76 o 
  -3  -5   7       20.91       25.06      6.89 o 
  -2  -5   7       13.08       10.13      5.13 o 
  -1  -5   7       48.45       61.81      5.84 o 
   0  -5   7      193.89      204.98      9.18 o 
   1  -5   7        5.79        5.93      7.74 o 
   2  -5   7       34.90       40.34      5.33 o 
   3  -5   7        4.71        5.69      5.99 o 
   4  -5   7        6.79       12.20      9.07 o 
   5  -5   7        0.00       -5.50      9.72 o 
   6  -5   7        7.53       -1.89     18.07 o 
  -7  -4   7        0.08        9.03     17.12 o 
  -6  -4   7        5.36        3.63     14.52 o 
  -5  -4   7       44.77       49.21     15.39 o 
  -4  -4   7        0.31        2.94      6.11 o 
  -3  -4   7        0.17        0.73      6.69 o 
  -2  -4   7      103.79      118.18      7.72 o 
  -1  -4   7       12.52        9.29      3.80 o 
   0  -4   7       12.92       15.13      4.64 o 
   1  -4   7        7.21       12.06      4.92 o 
   2  -4   7        0.14        1.68      4.86 o 
   3  -4   7        2.50       -0.04      6.06 o 
   4  -4   7        0.92       10.26      9.26 o 
   5  -4   7        0.86        8.37     12.90 o 
   6  -4   7        2.23       -0.19     17.50 o 
   7  -4   7        3.98      -12.88     23.54 o 
  -7  -3   7        1.61        0.55     16.56 o 
  -6  -3   7       35.47       21.59     15.35 o 
  -5  -3   7        8.79       14.36     14.41 o 
  -4  -3   7      131.15      141.04     10.36 o 
  -3  -3   7      213.54      202.10      8.54 o 
  -2  -3   7      132.95      129.92      7.12 o 
  -1  -3   7      234.39      244.77      8.34 o 
   0  -3   7       41.17       36.82      5.59 o 
   1  -3   7      140.16      130.93      7.04 o 
   2  -3   7       26.45       30.93      5.45 o 
   3  -3   7       35.74       27.36      6.70 o 
   4  -3   7       39.03       34.50      9.86 o 
   5  -3   7       19.59       17.00     12.75 o 
   6  -3   7       27.72       16.16      8.37 o 
   7  -3   7        5.22       25.43     19.51 o 
  -7  -2   7        7.50        8.21     16.45 o 
  -6  -2   7       26.44       18.33     16.73 o 
  -5  -2   7       12.12        4.59     14.25 o 
  -4  -2   7      246.97      259.43     13.21 o 
  -3  -2   7      185.68      193.79     12.32 o 
  -2  -2   7      155.76      158.22      7.93 o 
  -1  -2   7      643.58      619.53     13.88 o 
   0  -2   7      305.00      324.83      7.11 o 
   1  -2   7       37.31       37.35      6.14 o 
   2  -2   7       21.76       22.44      8.65 o 
   3  -2   7      107.74      109.02      8.97 o 
   4  -2   7        0.08       -2.72      8.86 o 
   5  -2   7       10.33       17.27     12.58 o 
   6  -2   7        2.46       -4.75      7.05 o 
   7  -2   7        0.23       -2.03     21.78 o 
  -7  -1   7        1.53      -14.14     16.89 o 
  -6  -1   7        0.30       -6.47     15.55 o 
  -5  -1   7       30.93       35.55     15.23 o 
  -4  -1   7        2.53        3.15      9.07 o 
  -3  -1   7       16.31        7.43      9.92 o 
  -2  -1   7        3.17        9.97     10.48 o 
  -1  -1   7       57.25       64.87     12.22 o 
   0  -1   7      494.31      483.09     13.06 o 
   1  -1   7      255.30      261.71     11.06 o 
   2  -1   7       46.84       43.38      9.23 o 
   3  -1   7       57.61       51.37      8.63 o 
   4  -1   7       29.43       38.01      8.60 o 
   5  -1   7        0.04        5.94     12.85 o 
   6  -1   7       16.87       16.41     17.78 o 
   7  -1   7        0.89        4.64     21.47 o 
   8  -1   7        3.61      -12.67     22.51 o 
  -7   0   7        2.71        1.13     18.06 o 
  -6   0   7       26.18       40.64     17.50 o 
  -5   0   7        7.67        1.82     15.07 o 
  -4   0   7        1.39       -2.03     13.60 o 
  -3   0   7      263.44      310.70     16.81 o 
  -2   0   7     3251.44     3451.24     36.98 o 
  -1   0   7      162.96      157.34     11.04 o 
   0   0   7       23.54       24.64      9.51 o 
   1   0   7      464.45      434.09     13.20 o 
   2   0   7     1570.20     1532.60     36.29 o 
   3   0   7     1020.69      994.94     19.76 o 
   4   0   7        8.00        4.27     10.33 o 
   5   0   7       14.54        7.69     11.14 o 
   6   0   7       19.77        4.40     18.77 o 
   7   0   7        0.00        9.29     19.39 o 
   8   0   7        0.01       10.11     21.94 o 
  -7   1   7        0.04        3.45     17.69 o 
  -6   1   7        1.18       -1.73     15.40 o 
  -5   1   7       17.26       11.84     14.18 o 
  -4   1   7        0.13       10.22     12.95 o 
  -3   1   7       28.33       21.99     10.22 o 
  -2   1   7        1.04       -5.52      6.57 o 
  -1   1   7      130.56      124.89      5.61 o 
   0   1   7      707.49      687.21     10.22 o 
   1   1   7      699.12      701.92     14.50 o 
   2   1   7      543.27      513.51     13.91 o 
   3   1   7        0.07       -4.17      9.17 o 
   4   1   7        5.76        5.04      9.07 o 
   5   1   7       19.52       14.00     12.11 o 
   6   1   7       11.52       12.60      6.87 o 
   7   1   7       33.25       33.58     21.36 o 
   8   1   7        5.17       -8.23     38.37 o 
  -7   2   7        0.05      -15.02     15.02 o 
  -6   2   7       10.31        9.95     13.89 o 
  -5   2   7        2.42        6.59      7.16 o 
  -4   2   7      118.29      134.41      9.24 o 
  -3   2   7      100.95      102.75      8.53 o 
  -2   2   7       12.37       10.64      5.31 o 
  -1   2   7       25.60       31.65      5.03 o 
   0   2   7        3.36        4.48      4.10 o 
   1   2   7      321.44      311.73      7.61 o 
   2   2   7     1886.72     1767.63     20.47 o 
   3   2   7        0.10        2.49      7.74 o 
   4   2   7       60.35       52.90     10.61 o 
   5   2   7       35.93       36.84     11.14 o 
   6   2   7       53.42       45.76      8.60 o 
   7   2   7       23.31        2.83     18.15 o 
   8   2   7        5.81        0.39     19.83 o 
  -6   3   7        0.12      -15.02     15.02 o 
  -5   3   7       39.40       58.25     10.13 o 
  -4   3   7      147.79      137.57     10.69 o 
  -3   3   7       47.51       58.27      6.33 o 
  -2   3   7      448.91      480.59      9.65 o 
  -1   3   7       85.21       92.80      5.20 o 
   0   3   7       72.15       59.01      4.31 o 
   1   3   7       22.58       22.78      5.92 o 
   2   3   7       38.74       32.69      6.26 o 
   3   3   7      161.50      149.32      8.71 o 
   4   3   7       95.52       93.52      8.19 o 
   5   3   7        7.22       12.60      7.64 o 
   6   3   7        3.24       -7.83      7.83 o 
   7   3   7        2.77        1.85     18.76 o 
   8   3   7        1.84        9.62     19.02 o 
  -6   4   7        0.06        1.36     14.04 o 
  -5   4   7        5.51        2.76      8.63 o 
  -4   4   7        6.19        0.68      7.86 o 
  -3   4   7       23.78       15.52      6.50 o 
  -2   4   7       18.70       21.92      4.68 o 
  -1   4   7       69.39       64.61      4.94 o 
   0   4   7      408.23      416.22      7.89 o 
   1   4   7      216.81      215.02      6.26 o 
   2   4   7      168.10      167.97      6.41 o 
   3   4   7        0.11       -1.30      4.82 o 
   4   4   7       57.31       67.89      7.24 o 
   5   4   7       27.41       28.70      7.14 o 
   6   4   7        4.65        3.69      7.92 o 
   7   4   7        1.66        4.27     13.03 o 
   8   4   7        1.24       -3.92     14.94 o 
  -6   5   7        3.09       19.08     18.96 o 
  -5   5   7        0.06       -7.99      9.85 o 
  -4   5   7        7.68        3.89      6.77 o 
  -3   5   7       11.15       14.92      5.05 o 
  -2   5   7      189.18      188.00      8.92 o 
  -1   5   7        0.46        2.44      6.39 o 
   0   5   7       56.43       56.83      4.77 o 
   1   5   7       22.64       28.82      4.33 o 
   2   5   7        0.06       -2.10      3.47 o 
   3   5   7        0.74        0.35      5.66 o 
   4   5   7       42.26       47.78      5.50 o 
   5   5   7       29.22       28.30      7.03 o 
   6   5   7       10.21        9.63      7.76 o 
   7   5   7        1.77       16.98     13.08 o 
   8   5   7        0.00       -5.12     15.39 o 
  -5   6   7        5.50       -0.68     17.78 o 
  -4   6   7        9.22       11.47     16.29 o 
  -3   6   7       33.68       33.39     11.79 o 
  -2   6   7       49.83       43.28      9.07 o 
  -1   6   7        3.34        6.26      6.88 o 
   0   6   7       41.26       33.54      6.25 o 
   1   6   7      120.57      129.63      5.06 o 
   2   6   7        0.72       -1.57      7.26 o 
   3   6   7        3.41       -1.25      9.12 o 
   4   6   7        1.56        1.68      4.70 o 
   5   6   7       68.00       64.93      7.04 o 
   6   6   7        3.94        1.60      8.61 o 
   7   6   7        2.61       -2.44     11.97 o 
  -4   7   7        1.82      -10.99     16.96 o 
  -3   7   7       13.83       11.55     14.74 o 
  -2   7   7       28.83       26.66     10.08 o 
  -1   7   7       14.58       12.31      7.31 o 
   0   7   7        1.68       -0.82      6.80 o 
   1   7   7       13.36        9.34      4.04 o 
   2   7   7       28.82       27.62      9.06 o 
   3   7   7       65.84       54.26     14.02 o 
   4   7   7        1.19       -4.76     18.56 o 
   5   7   7        7.85        8.33     19.60 o 
   6   7   7        3.22        2.17     21.05 o 
   7   7   7        1.14        2.98     23.51 o 
  -4   8   7        1.23      -12.53     16.82 o 
  -3   8   7        0.21       -1.36     13.57 o 
  -2   8   7       53.44       61.85     12.58 o 
  -1   8   7        0.63       -0.17      7.65 o 
   0   8   7       58.70       52.60      6.61 o 
   1   8   7       56.15       55.82      3.74 o 
   2   8   7        2.86        1.51      8.53 o 
   3   8   7        7.64       -2.23     19.23 o 
   4   8   7        0.23       -0.04     18.71 o 
   5   8   7       16.40        3.84     19.72 o 
   6   8   7        5.19        1.82     20.90 o 
  -3   9   7        5.50       -1.13     13.25 o 
  -2   9   7       10.62        1.66     12.42 o 
  -1   9   7        2.44        8.52     12.20 o 
   0   9   7       24.17       16.60      9.65 o 
   1   9   7        7.71        7.81      3.04 o 
   2   9   7       24.13       25.06      8.02 o 
   3   9   7       17.81       14.90     12.47 o 
   4   9   7       27.82       30.14     21.55 o 
   5   9   7        7.33        5.75     21.77 o 
   6   9   7        0.37      -18.48     23.32 o 
  -1  10   7        1.07       -8.72     11.17 o 
   0  10   7        5.67       -0.88     12.12 o 
   1  10   7       22.85       19.68     16.61 o 
   2  10   7       24.26       37.46     16.60 o 
   3  10   7        7.64       -5.33     20.66 o 
   4  10   7       61.94       63.83     22.76 o 
   5  10   7        2.12       -4.69     22.50 o 
   1  11   7        0.11        8.25     16.41 o 
   2  11   7       13.71       15.93     16.24 o 
  -3 -10   8        9.45        7.53     13.41 o 
  -2 -10   8        1.98       -1.51     12.92 o 
  -1 -10   8        6.95        6.87     11.74 o 
   0 -10   8        9.30       18.84     12.07 o 
   1 -10   8       10.47        7.72     13.27 o 
  -4  -9   8       27.00       29.01     16.03 o 
  -3  -9   8        1.28       -7.73     16.07 o 
  -2  -9   8        5.79       11.21     14.15 o 
  -1  -9   8       27.90       23.58     13.49 o 
   0  -9   8       46.21       42.37     11.41 o 
   1  -9   8        1.36        5.79     11.98 o 
   2  -9   8       21.61       17.84     13.41 o 
   3  -9   8       23.44       30.67     14.51 o 
  -5  -8   8       20.01       34.40     20.40 o 
  -4  -8   8       11.62       -0.88     18.01 o 
  -3  -8   8        1.80        5.91     12.24 o 
  -2  -8   8        0.01        3.62     13.31 o 
  -1  -8   8       23.31       19.80     13.19 o 
   0  -8   8       16.34       17.69     11.98 o 
   1  -8   8       34.04       32.86     11.76 o 
   2  -8   8        1.34       -5.29     14.72 o 
   3  -8   8       13.84        8.70     12.58 o 
   4  -8   8        1.99       18.90     17.40 o 
  -6  -7   8        1.10       -5.17     14.39 o 
  -5  -7   8       18.56       15.83     17.62 o 
  -4  -7   8       11.86       17.30      8.86 o 
  -3  -7   8        3.23        6.90      5.14 o 
  -2  -7   8        5.91       10.73      6.34 o 
  -1  -7   8        0.42       -1.16     10.88 o 
   0  -7   8      135.83      130.58     13.17 o 
   1  -7   8        2.73        0.25      9.29 o 
   2  -7   8        3.67        2.50      7.44 o 
   3  -7   8        0.11       -3.54      9.73 o 
   4  -7   8        8.73       22.16     11.56 o 
   5  -7   8        0.15        3.43     12.50 o 
  -6  -6   8        8.73       -7.16     15.50 o 
  -5  -6   8       11.65       12.78     13.85 o 
  -4  -6   8        6.41       12.48      9.32 o 
  -3  -6   8       70.57       86.44      8.81 o 
  -2  -6   8        0.01        3.73      5.98 o 
  -1  -6   8        1.98        7.52      4.21 o 
   0  -6   8       40.61       39.39      7.15 o 
   1  -6   8        0.18       -1.55      3.59 o 
   2  -6   8       68.41       74.25      7.85 o 
   3  -6   8      108.72      110.64      9.36 o 
   4  -6   8        3.45        0.26      9.81 o 
   5  -6   8        0.42        3.86     12.03 o 
  -7  -5   8        0.03        5.82     16.25 o 
  -6  -5   8        4.37       13.52     15.89 o 
  -5  -5   8        3.18       10.66     14.17 o 
  -4  -5   8        6.65        7.29      8.17 o 
  -3  -5   8      188.33      186.16      9.76 o 
  -2  -5   8       29.94       33.80      5.59 o 
  -1  -5   8       11.04       10.17      5.15 o 
   0  -5   8       36.99       37.45      3.23 o 
   1  -5   8       21.28       20.02      3.10 o 
   2  -5   8        8.98        7.24      5.42 o 
   3  -5   8       75.12       79.53      6.85 o 
   4  -5   8        1.35        4.61      8.90 o 
   5  -5   8        1.77       -3.03      9.20 o 
   6  -5   8        1.61       -1.88     16.81 o 
  -7  -4   8        0.01       21.38     16.49 o 
  -6  -4   8       25.19       38.82     13.30 o 
  -5  -4   8       13.47       10.71     14.98 o 
  -4  -4   8        0.45        2.25      6.18 o 
  -3  -4   8        9.41       11.71      7.08 o 
  -2  -4   8       14.89       13.98      5.50 o 
  -1  -4   8      294.76      336.78      8.29 o 
   0  -4   8       34.86       37.85      6.46 o 
   1  -4   8       23.42       28.44      5.02 o 
   2  -4   8        4.21       11.07      5.57 o 
   3  -4   8        1.98        3.52      5.90 o 
   4  -4   8        5.34        3.42     10.08 o 
   5  -4   8        0.74        0.83     11.84 o 
   6  -4   8        3.11        5.22     17.86 o 
   7  -4   8        0.64        9.11     25.58 o 
  -7  -3   8        0.85      -11.48     17.60 o 
  -6  -3   8       14.58       -6.04     16.16 o 
  -5  -3   8       44.26       34.05     14.46 o 
  -4  -3   8       50.20       48.10     12.77 o 
  -3  -3   8        0.05       -0.12      5.60 o 
  -2  -3   8       42.30       32.59      6.94 o 
  -1  -3   8      142.86      153.37      7.96 o 
   0  -3   8       19.43       17.84      6.13 o 
   1  -3   8      140.31      143.40      6.49 o 
   2  -3   8        0.00       -2.18      5.94 o 
   3  -3   8       24.34       26.75      6.14 o 
   4  -3   8       41.20       32.47     11.09 o 
   5  -3   8        0.41       -6.08     13.20 o 
   6  -3   8       16.21        9.34     18.35 o 
   7  -3   8        3.42       12.31     19.17 o 
  -7  -2   8        1.71        3.86     17.32 o 
  -6  -2   8       77.21       51.55     16.47 o 
  -5  -2   8        9.22       14.59     13.84 o 
  -4  -2   8       34.80       46.70     11.14 o 
  -3  -2   8        0.19       -2.52      7.86 o 
  -2  -2   8        1.68        5.30      5.94 o 
  -1  -2   8       64.31       59.47      8.05 o 
   0  -2   8       78.28       77.13      6.35 o 
   1  -2   8      522.39      519.32      9.60 o 
   2  -2   8       65.29       71.90     11.26 o 
   3  -2   8        3.04        5.09      7.53 o 
   4  -2   8       14.47       19.35      9.96 o 
   5  -2   8        0.51       -5.99     13.05 o 
   6  -2   8       12.12       17.87     19.05 o 
   7  -2   8        1.01      -12.42     21.28 o 
  -7  -1   8        0.19      -13.33     18.62 o 
  -6  -1   8       10.30       15.82     16.33 o 
  -5  -1   8        0.16        2.58     15.25 o 
  -4  -1   8       25.88       35.37     17.97 o 
  -3  -1   8       11.49       10.41     11.58 o 
  -2  -1   8      173.64      179.23     12.11 o 
  -1  -1   8      130.17      130.36     16.44 o 
   0  -1   8        0.26        0.01      8.71 o 
   1  -1   8        3.42        4.44      4.54 o 
   2  -1   8       46.47       48.85     11.89 o 
   3  -1   8       23.11       19.39      8.02 o 
   4  -1   8        3.66        8.41      8.98 o 
   5  -1   8        6.17      -11.48     17.72 o 
   6  -1   8        0.15       -4.08     18.80 o 
   7  -1   8       16.94       -7.11     21.43 o 
  -7   0   8        0.32        1.96     18.54 o 
  -6   0   8        2.52        2.83     16.66 o 
  -5   0   8       41.98       39.21     15.11 o 
  -4   0   8        1.52       -7.39     15.98 o 
  -3   0   8       21.14       16.32     12.56 o 
  -2   0   8       19.96       17.91      4.47 o 
  -1   0   8      203.27      214.76      7.49 o 
   0   0   8       48.54       63.81     10.13 o 
   1   0   8      502.10      471.04     12.89 o 
   2   0   8      101.57       99.42     11.27 o 
   3   0   8        9.16        5.60      9.07 o 
   4   0   8      165.43      141.73     10.76 o 
   5   0   8        1.62        3.46     13.42 o 
   6   0   8       10.39        4.62     18.39 o 
   7   0   8        1.19      -12.09     21.36 o 
   8   0   8        5.69      -11.66     23.16 o 
  -7   1   8        0.00      -17.27     17.27 o 
  -6   1   8       10.45       12.91     16.24 o 
  -5   1   8        1.27        8.46     17.16 o 
  -4   1   8       70.13       78.08     17.03 o 
  -3   1   8       27.28       22.42      9.65 o 
  -2   1   8        2.29        7.43      5.94 o 
  -1   1   8       89.77       96.37      5.48 o 
   0   1   8       64.34       50.91      5.30 o 
   1   1   8       40.40       43.68      8.47 o 
   2   1   8        0.05        0.71      9.43 o 
   3   1   8      113.70       96.05     10.72 o 
   4   1   8       22.52       23.86     10.19 o 
   5   1   8        1.65       -3.45     12.16 o 
   6   1   8        0.59        0.31     18.79 o 
   7   1   8       10.60       -4.07     19.11 o 
   8   1   8        5.16       -1.31     24.66 o 
  -7   2   8        4.32       -2.19     19.62 o 
  -6   2   8        1.59       19.22     18.75 o 
  -5   2   8       89.51       82.71     12.49 o 
  -4   2   8       40.22       55.17     10.18 o 
  -3   2   8      168.49      185.57      8.16 o 
  -2   2   8        0.92        1.27      5.64 o 
  -1   2   8      248.44      253.81      6.77 o 
   0   2   8        0.27       -0.14      4.30 o 
   1   2   8       53.35       57.89      6.28 o 
   2   2   8      541.01      524.13     13.93 o 
   3   2   8      232.93      226.67     10.00 o 
   4   2   8       29.86       20.49      8.24 o 
   5   2   8        5.62        3.94     11.39 o 
   6   2   8       34.33       55.29     18.40 o 
   7   2   8        2.86        3.23     18.80 o 
   8   2   8        0.98      -15.49     22.05 o 
  -6   3   8        2.57        1.93     15.61 o 
  -5   3   8       16.33       15.39      9.00 o 
  -4   3   8      346.19      340.86     14.64 o 
  -3   3   8       16.44       16.60      6.44 o 
  -2   3   8       60.77       66.50      5.91 o 
  -1   3   8       22.59       26.88      5.02 o 
   0   3   8      318.68      314.58      6.49 o 
   1   3   8     1261.87     1283.49     13.64 o 
   2   3   8     2028.58     2072.04     33.66 o 
   3   3   8      482.11      478.36     11.34 o 
   4   3   8        0.08       -2.81      7.02 o 
   5   3   8        1.78        6.21      9.97 o 
   6   3   8        3.55        3.74      8.59 o 
   7   3   8        9.04       16.98     18.05 o 
   8   3   8        6.31       -9.24     21.47 o 
  -6   4   8        0.07       17.66     21.21 o 
  -5   4   8        2.01       -9.45      9.45 o 
  -4   4   8       73.10       63.96      9.28 o 
  -3   4   8        6.59        8.52      6.91 o 
  -2   4   8       31.69       34.79      5.45 o 
  -1   4   8      102.23      106.79      6.02 o 
   0   4   8       66.50       75.22      4.61 o 
   1   4   8       75.25       78.39      5.48 o 
   2   4   8        9.65        8.98      5.36 o 
   3   4   8        0.80        4.05      5.40 o 
   4   4   8       32.38       32.51      6.73 o 
   5   4   8       39.10       43.18      7.92 o 
   6   4   8        6.19        8.45      8.39 o 
   7   4   8        9.43       -3.88     14.39 o 
   8   4   8        1.18        0.46     15.01 o 
  -5   5   8        0.09        0.84     16.55 o 
  -4   5   8        3.40        0.99      7.43 o 
  -3   5   8      113.73      120.79      7.94 o 
  -2   5   8       99.52       98.15      4.92 o 
  -1   5   8       43.22       35.99      7.23 o 
   0   5   8        6.38        3.08      4.61 o 
   1   5   8       34.10       37.22      4.80 o 
   2   5   8        1.02        1.31      2.52 o 
   3   5   8        0.14       -2.15      3.89 o 
   4   5   8        5.86       13.04      4.99 o 
   5   5   8        0.31        0.95      6.59 o 
   6   5   8        0.30        2.63      8.03 o 
   7   5   8       13.03       18.38     12.89 o 
  -5   6   8        0.64        8.78     15.99 o 
  -4   6   8        9.29        9.63     15.39 o 
  -3   6   8       13.43       20.65     11.61 o 
  -2   6   8       79.15       79.58     10.97 o 
  -1   6   8      216.71      217.49     10.24 o 
   0   6   8      104.76       96.89      4.72 o 
   1   6   8       11.76       13.40      4.38 o 
   2   6   8        2.13        6.36      7.51 o 
   3   6   8       47.69       53.10      6.49 o 
   4   6   8       82.90       85.63      7.92 o 
   5   6   8       18.58       22.31      5.18 o 
   6   6   8        3.39       -1.05      9.54 o 
   7   6   8        0.11       -3.95     21.98 o 
  -4   7   8        0.30       15.28     16.26 o 
  -3   7   8        3.98        8.42     12.68 o 
  -2   7   8       70.62       79.20     10.95 o 
  -1   7   8        9.00       10.71      8.35 o 
   0   7   8       38.59       39.31      7.64 o 
   1   7   8       49.87       53.08      4.48 o 
   2   7   8       77.26       81.60     10.54 o 
   3   7   8        1.20        7.26     11.74 o 
   4   7   8        1.13      -11.58     14.84 o 
   5   7   8       13.53        1.92     20.55 o 
   6   7   8        0.00       15.28     20.50 o 
   7   7   8        0.25       22.92     21.01 o 
  -3   8   8        5.64       -9.63     13.81 o 
  -2   8   8        0.22        4.89     14.97 o 
  -1   8   8        0.09       -4.82      9.13 o 
   0   8   8        0.03       -5.03      7.17 o 
   1   8   8        9.54       10.26      3.30 o 
   2   8   8       19.58       25.94     10.54 o 
   3   8   8       17.15       20.22     12.06 o 
   4   8   8        2.02        3.77     21.48 o 
   5   8   8        4.67       -8.49     22.59 o 
   6   8   8        2.94       -8.56     23.54 o 
  -2   9   8       11.01        7.13     15.35 o 
  -1   9   8        3.86        1.38     11.40 o 
   0   9   8       29.26       29.46     11.06 o 
   1   9   8       49.83       48.84      8.39 o 
   2   9   8        2.84       -0.81     15.14 o 
   3   9   8       11.09       18.46     12.47 o 
   4   9   8       11.84        8.30     21.17 o 
   5   9   8        1.37      -21.43     21.43 o 
  -1  10   8       10.12        0.24     11.98 o 
   0  10   8        1.18       -4.42     12.89 o 
   1  10   8       38.78       39.44     17.08 o 
   2  10   8       19.93       21.12     17.81 o 
   3  10   8        6.58       21.00     19.46 o 
   4  10   8        6.47        8.34     20.45 o 
  -3 -10   9        6.00        8.35     13.92 o 
  -2 -10   9        2.21        3.80     13.03 o 
  -1 -10   9        6.44        8.89     12.79 o 
   0 -10   9        0.98       -1.70     12.39 o 
   1 -10   9       17.21       18.43     14.40 o 
  -4  -9   9       11.33       32.60     18.52 o 
  -3  -9   9       16.13       15.20     16.93 o 
  -2  -9   9        1.62       -6.65     13.46 o 
  -1  -9   9       21.62       20.47     14.32 o 
   0  -9   9        1.43       -3.56     12.90 o 
   1  -9   9       28.72       48.34     13.77 o 
   2  -9   9       10.88        2.95     14.21 o 
   3  -9   9        8.73        3.68     14.06 o 
  -5  -8   9        6.09        4.44     18.08 o 
  -4  -8   9        0.23        6.22     17.86 o 
  -3  -8   9        0.92       11.25     12.95 o 
  -2  -8   9        0.11       -2.71     14.04 o 
  -1  -8   9        2.17       -7.26     14.00 o 
   0  -8   9       78.56       86.43     13.18 o 
   1  -8   9        4.97       -0.53     12.84 o 
   2  -8   9       26.92       29.50     13.68 o 
   3  -8   9        2.08        0.65     13.77 o 
   4  -8   9        0.86        4.04     17.11 o 
  -6  -7   9        3.98       34.12     19.94 o 
  -5  -7   9        4.38       30.80     21.82 o 
  -4  -7   9      122.32      121.23     15.88 o 
  -3  -7   9      187.57      176.11      9.68 o 
  -2  -7   9        3.33        4.87      7.63 o 
  -1  -7   9        6.61       -4.07     12.94 o 
   0  -7   9      188.94      221.53     14.89 o 
   1  -7   9       72.67       69.16     13.47 o 
   2  -7   9        1.85       -2.62      6.97 o 
   3  -7   9       66.64       73.49     15.56 o 
   4  -7   9        8.52        3.78     11.70 o 
   5  -7   9        0.32       -1.14     12.80 o 
  -6  -6   9        0.37       -7.45     21.24 o 
  -5  -6   9       11.61       27.87     20.95 o 
  -4  -6   9       16.23       23.32      8.54 o 
  -3  -6   9       22.47       24.13      7.01 o 
  -2  -6   9        0.31        2.73      6.85 o 
  -1  -6   9        2.37        0.83      4.87 o 
   0  -6   9       39.57       32.01      9.36 o 
   1  -6   9        5.98        8.25      5.31 o 
   2  -6   9       16.70       16.90     12.10 o 
   3  -6   9       29.70       30.56     14.87 o 
   4  -6   9        6.98        8.72     19.66 o 
   5  -6   9        2.12       -5.13     12.30 o 
  -6  -5   9        2.13       -2.50     16.04 o 
  -5  -5   9        1.13        3.01     20.85 o 
  -4  -5   9       16.67       13.38      7.82 o 
  -3  -5   9      208.73      200.11     11.86 o 
  -2  -5   9        0.59        0.12      5.78 o 
  -1  -5   9        2.24        2.89      3.99 o 
   0  -5   9        0.00       -2.37      4.63 o 
   1  -5   9      145.11      152.10      6.15 o 
   2  -5   9       49.52       51.02      6.35 o 
   3  -5   9       13.48       16.38      6.72 o 
   4  -5   9        7.81       11.48      8.93 o 
   5  -5   9        0.22        2.34     11.09 o 
   6  -5   9        5.10        5.12     13.96 o 
  -7  -4   9        4.56       24.64     18.67 o 
  -6  -4   9        0.29        6.96     16.13 o 
  -5  -4   9       18.98       18.76     20.35 o 
  -4  -4   9      191.35      198.17     13.09 o 
  -3  -4   9      493.46      473.50     13.53 o 
  -2  -4   9        0.04       -0.44      4.77 o 
  -1  -4   9       63.57       62.21      5.64 o 
   0  -4   9       69.16       71.77      6.93 o 
   1  -4   9       23.06       31.40      5.43 o 
   2  -4   9      149.47      143.97      7.48 o 
   3  -4   9       94.38       94.92      7.50 o 
   4  -4   9        6.36        2.84      9.97 o 
   5  -4   9        0.30        4.69     12.50 o 
   6  -4   9        1.17       -5.48     18.38 o 
  -7  -3   9        0.58       11.04     19.21 o 
  -6  -3   9        6.13       11.46     16.91 o 
  -5  -3   9       49.04       41.24     16.88 o 
  -4  -3   9        0.93       -6.37     19.05 o 
  -3  -3   9       59.25       65.93      6.53 o 
  -2  -3   9        5.66        2.09      5.51 o 
  -1  -3   9       21.56       19.27      6.34 o 
   0  -3   9       29.46       24.24      6.01 o 
   1  -3   9        0.06        1.08      4.70 o 
   2  -3   9        0.40        0.71      6.20 o 
   3  -3   9       38.88       42.20      7.03 o 
   4  -3   9       36.27       29.86     12.14 o 
   5  -3   9        4.29       -2.63     12.68 o 
   6  -3   9        0.00        7.45     18.14 o 
   7  -3   9        1.95      -17.76     20.23 o 
  -7  -2   9        0.05       -4.06     17.53 o 
  -6  -2   9        0.30        2.22     15.49 o 
  -5  -2   9       86.98       75.18     20.16 o 
  -4  -2   9      302.95      302.43     20.24 o 
  -3  -2   9        1.89       -0.23      8.02 o 
  -2  -2   9        4.15        5.06      9.48 o 
  -1  -2   9       16.29       14.98      7.09 o 
   0  -2   9     1360.89     1457.30     25.22 o 
   1  -2   9      461.12      474.96      9.49 o 
   2  -2   9        0.02       -2.16      7.18 o 
   3  -2   9        8.43        6.85      7.27 o 
   4  -2   9        1.04       -3.56     12.16 o 
   5  -2   9       16.45       17.85     17.55 o 
   6  -2   9        1.29      -20.35     20.35 o 
   7  -2   9        6.06        5.00     21.04 o 
  -7  -1   9        0.67       -4.33     19.30 o 
  -6  -1   9       10.73       16.62     16.69 o 
  -5  -1   9       21.97       13.67     18.90 o 
  -4  -1   9      201.03      201.93     20.87 o 
  -3  -1   9       19.56       22.91      8.48 o 
  -2  -1   9      369.23      346.90     14.18 o 
  -1  -1   9       27.08       22.35      5.27 o 
   0  -1   9      210.20      222.86     12.29 o 
   1  -1   9      190.75      193.90      6.20 o 
   2  -1   9       32.54       32.82     10.06 o 
   3  -1   9      363.05      350.08     12.26 o 
   4  -1   9       43.44       33.84     11.24 o 
   5  -1   9        1.78       -5.07     17.48 o 
   6  -1   9        0.28        4.53     19.16 o 
   7  -1   9       10.09       14.39     18.72 o 
  -7   0   9        0.01       -2.79     20.43 o 
  -6   0   9        8.47        6.89     20.13 o 
  -5   0   9       18.86        4.77     18.43 o 
  -4   0   9        0.19       -5.87     17.37 o 
  -3   0   9       29.03       33.12      9.73 o 
  -2   0   9       12.98       15.99      5.12 o 
  -1   0   9       81.75       87.22      5.91 o 
   0   0   9       24.59       27.66      8.35 o 
   1   0   9      207.51      204.86     10.49 o 
   2   0   9       83.26       72.17     10.54 o 
   3   0   9       39.22       29.91      8.78 o 
   4   0   9       14.75       15.43      8.94 o 
   5   0   9        0.49       -9.10     17.71 o 
   6   0   9       12.26       11.45     18.31 o 
   7   0   9        0.10        1.36     22.00 o 
   8   0   9        2.37        4.02     23.18 o 
  -7   1   9        3.45       26.15     34.45 o 
  -6   1   9        7.37        0.30     20.08 o 
  -5   1   9        3.81        5.37     19.23 o 
  -4   1   9      101.80       94.58     17.67 o 
  -3   1   9        1.79        7.13      9.48 o 
  -2   1   9      385.06      388.88      9.34 o 
  -1   1   9       18.24       19.66      4.39 o 
   0   1   9       39.25       49.81     10.00 o 
   1   1   9     1225.94     1217.75     17.62 o 
   2   1   9     2735.70     2794.25     40.98 o 
   3   1   9        0.05        5.03      8.23 o 
   4   1   9        2.72        8.51      8.23 o 
   5   1   9        1.82       -3.20     12.93 o 
   6   1   9        0.09       -8.76     17.19 o 
   7   1   9       34.93       19.30     20.07 o 
   8   1   9        4.67        7.34     23.25 o 
  -6   2   9       12.94       10.34     19.52 o 
  -5   2   9       69.99       82.16     18.46 o 
  -4   2   9      126.86      128.21     14.20 o 
  -3   2   9        8.25       11.29      8.78 o 
  -2   2   9        3.02        5.03      5.55 o 
  -1   2   9       18.59       18.01      5.19 o 
   0   2   9      184.48      209.07      7.39 o 
   1   2   9       23.67       20.54      5.78 o 
   2   2   9        0.01       -1.06      7.82 o 
   3   2   9       46.96       50.29      8.03 o 
   4   2   9        4.10        3.93      8.45 o 
   5   2   9        0.01        1.50     11.57 o 
   6   2   9        1.68        6.25     16.53 o 
   7   2   9        2.92        1.78     18.55 o 
   8   2   9        0.63        0.67     21.26 o 
  -6   3   9        0.01       -5.76     16.13 o 
  -5   3   9        4.70       11.10     15.70 o 
  -4   3   9        1.61       -4.10      8.58 o 
  -3   3   9       39.43       39.93      7.28 o 
  -2   3   9       30.68       30.02      5.43 o 
  -1   3   9      500.53      466.63      9.79 o 
   0   3   9       25.83       27.56      4.62 o 
   1   3   9      261.02      276.31      8.52 o 
   2   3   9      273.43      318.87     14.32 o 
   3   3   9      109.95      123.39      8.33 o 
   4   3   9       10.99       11.44      8.40 o 
   5   3   9        2.31        1.71     10.56 o 
   6   3   9        7.09       11.93      9.25 o 
   7   3   9        0.76        0.09     17.48 o 
   8   3   9        2.06       35.68     20.24 o 
  -6   4   9        4.66       -5.00     20.99 o 
  -5   4   9        1.82        2.48     11.49 o 
  -4   4   9      107.11      107.43     10.44 o 
  -3   4   9        4.49        4.78      6.92 o 
  -2   4   9       36.66       36.86      5.67 o 
  -1   4   9      171.26      171.46      6.65 o 
   0   4   9      141.55      155.02      5.95 o 
   1   4   9      101.25      105.96      7.13 o 
   2   4   9       21.42       21.98      6.04 o 
   3   4   9       93.77       91.46      6.16 o 
   4   4   9       18.85       16.96      6.68 o 
   5   4   9       10.10       10.17      8.66 o 
   6   4   9        1.60        4.25      8.60 o 
   7   4   9        4.52        7.65     14.12 o 
   8   4   9        1.02      -12.34     16.21 o 
  -5   5   9        0.75       10.65     19.83 o 
  -4   5   9       34.81       34.98      8.05 o 
  -3   5   9       21.37       21.48      6.64 o 
  -2   5   9       12.81       10.82      4.54 o 
  -1   5   9        2.68        5.16      4.23 o 
   0   5   9       63.31       73.85      5.39 o 
   1   5   9       21.88       25.12      5.29 o 
   2   5   9       12.67       12.77      4.27 o 
   3   5   9        0.03        0.86      4.68 o 
   4   5   9        4.04        2.15      5.46 o 
   5   5   9       25.00       23.28      6.98 o 
   6   5   9        0.66        1.98      9.84 o 
   7   5   9        0.57        2.72     12.27 o 
  -5   6   9        1.84      -11.28     20.22 o 
  -4   6   9        4.47       11.98     19.81 o 
  -3   6   9        2.49       -4.56     13.59 o 
  -2   6   9       95.83       95.28     10.40 o 
  -1   6   9       37.17       41.86      8.03 o 
   0   6   9       44.45       49.69      4.71 o 
   1   6   9       13.54       16.40      4.85 o 
   2   6   9      122.33      119.89      6.93 o 
   3   6   9       36.18       44.29      7.86 o 
   4   6   9        0.05       -7.66      7.66 o 
   5   6   9        0.16        1.21      5.04 o 
   6   6   9       31.99       26.93     10.45 o 
   7   6   9        2.83       -5.66     23.04 o 
  -4   7   9        0.15        2.48     20.87 o 
  -3   7   9        0.52       -3.36     14.97 o 
  -2   7   9      202.19      187.55     16.04 o 
  -1   7   9       41.51       39.70      8.79 o 
   0   7   9        3.29       -0.11      7.41 o 
   1   7   9       13.75        7.45      4.34 o 
   2   7   9       11.03       19.65     10.74 o 
   3   7   9       29.37       21.08     11.94 o 
   4   7   9        0.30       12.46     18.91 o 
   5   7   9        0.19       14.48     22.16 o 
   6   7   9        0.97       -1.72     20.75 o 
   7   7   9        0.10        5.76     20.97 o 
  -3   8   9        0.28       -2.78     16.96 o 
  -2   8   9        9.44        9.38     15.66 o 
  -1   8   9       30.76       37.41     11.77 o 
   0   8   9        0.37       -6.38     10.36 o 
   1   8   9       65.40       63.91      5.03 o 
   2   8   9        0.64        1.43     10.66 o 
   3   8   9        3.83        7.63     12.48 o 
   4   8   9       10.67       17.34     20.64 o 
   5   8   9        0.22       -0.82     21.59 o 
   6   8   9        2.97       18.71     24.95 o 
  -2   9   9        8.17        3.30     15.35 o 
  -1   9   9       15.16       14.66     12.20 o 
   0   9   9        0.10       -4.49     12.95 o 
   1   9   9       41.48       35.03     16.32 o 
   2   9   9       37.33       30.89     15.94 o 
   3   9   9       16.02        2.18     19.98 o 
   4   9   9       10.52       46.64     23.33 o 
   5   9   9       14.46       23.81     22.44 o 
   0  10   9        0.20        0.68     12.73 o 
   1  10   9       20.14       18.44     17.44 o 
   2  10   9       15.51       13.37     18.24 o 
   3  10   9        3.90       -1.84     21.18 o 
   4  10   9        1.68      -12.98     24.92 o 
  -2 -10  10        2.78       -2.30     14.38 o 
  -1 -10  10        2.29       -2.80     25.40 o 
   0 -10  10        4.47       13.81     14.20 o 
  -4  -9  10       49.74       54.06     20.34 o 
  -3  -9  10        6.54       -5.60     17.76 o 
  -2  -9  10        2.00       11.65     14.36 o 
  -1  -9  10       14.60       30.96     15.37 o 
   0  -9  10        0.09       -9.69     13.37 o 
   1  -9  10       24.15       20.50     13.11 o 
   2  -9  10        2.64        5.89     15.57 o 
  -5  -8  10       14.44       25.86     21.56 o 
  -4  -8  10       10.88       13.14     20.97 o 
  -3  -8  10        1.18      -18.99     19.51 o 
  -2  -8  10        2.21       -3.69     14.06 o 
  -1  -8  10        9.77       21.14     14.14 o 
   0  -8  10        4.74       10.89     13.65 o 
   1  -8  10       35.09       46.47     14.34 o 
   2  -8  10        0.13        8.35     13.62 o 
   3  -8  10        8.90       18.97     15.93 o 
  -5  -7  10        0.20       -0.43     20.47 o 
  -4  -7  10        0.10        4.70     11.25 o 
  -3  -7  10       26.65       18.24      7.45 o 
  -2  -7  10        1.43       -6.38      7.30 o 
  -1  -7  10       20.31       20.56     13.73 o 
   0  -7  10        5.82        1.65     11.29 o 
   1  -7  10       22.15       33.53     14.82 o 
   2  -7  10        1.58       -3.66      7.44 o 
   3  -7  10        0.51       -3.74      9.74 o 
   4  -7  10        3.74        5.33     13.42 o 
  -6  -6  10        0.48       14.84     21.87 o 
  -5  -6  10       58.11       86.94     21.68 o 
  -4  -6  10       22.76       16.51     14.09 o 
  -3  -6  10      236.19      238.31     14.01 o 
  -2  -6  10        0.00       -1.14      7.31 o 
  -1  -6  10       10.36       17.16      5.78 o 
   0  -6  10        6.49        4.10      3.38 o 
   1  -6  10      177.09      180.55     13.02 o 
   2  -6  10      200.31      188.61      7.63 o 
   3  -6  10        7.75        6.68      6.81 o 
   4  -6  10        2.28       -1.10     16.09 o 
   5  -6  10        3.08      -25.65     25.65 o 
  -6  -5  10        0.21       -1.84     21.00 o 
  -5  -5  10        0.31      -10.40     21.33 o 
  -4  -5  10        6.08        2.43      8.83 o 
  -3  -5  10      211.99      196.22      9.38 o 
  -2  -5  10        4.71        5.59      5.97 o 
  -1  -5  10        3.68        1.83      4.82 o 
   0  -5  10       14.09       14.65      5.60 o 
   1  -5  10       60.41       59.50      6.04 o 
   2  -5  10       14.00       10.55      6.51 o 
   3  -5  10        0.29       -4.03      7.61 o 
   4  -5  10       26.47       33.49      8.96 o 
   5  -5  10        0.03        1.54     12.52 o 
   6  -5  10        0.79        7.15     14.31 o 
  -6  -4  10        1.49       23.11     22.12 o 
  -5  -4  10        1.41       -1.32     18.15 o 
  -4  -4  10      120.92      115.32      8.63 o 
  -3  -4  10      221.12      220.05      9.97 o 
  -2  -4  10        0.89        1.14      5.03 o 
  -1  -4  10       24.42       27.96      5.88 o 
   0  -4  10       55.10       63.53      6.73 o 
   1  -4  10      100.11      102.58      6.86 o 
   2  -4  10       10.87        7.56      6.26 o 
   3  -4  10       50.52       51.82      8.58 o 
   4  -4  10       39.45       41.06      9.67 o 
   5  -4  10        4.59       -0.90     12.78 o 
   6  -4  10        0.07      -18.70     18.70 o 
  -6  -3  10        2.44       -2.10     16.86 o 
  -5  -3  10       17.59       19.47     19.64 o 
  -4  -3  10      234.03      289.91     42.56 o 
  -3  -3  10        2.80        1.90      5.45 o 
  -2  -3  10        0.03        3.43      5.34 o 
  -1  -3  10       30.21       25.39      5.24 o 
   0  -3  10       53.73       73.12     16.82 o 
   1  -3  10       43.11       35.30      6.16 o 
   2  -3  10       90.21      100.13      6.98 o 
   3  -3  10      342.82      342.82     10.87 o 
   4  -3  10        8.43        6.15      9.56 o 
   5  -3  10        0.14        5.62     17.02 o 
   6  -3  10        0.51       -9.85     18.38 o 
   7  -3  10        5.60        2.37     26.16 o 
  -7  -2  10        2.05       -7.03     22.70 o 
  -6  -2  10        1.89      -20.82     21.35 o 
  -5  -2  10        6.04       13.79     19.24 o 
  -4  -2  10       72.46       78.94     18.88 o 
  -3  -2  10       57.12       69.79     11.82 o 
  -2  -2  10       14.48       23.42      8.26 o 
  -1  -2  10       13.67       14.91      4.40 o 
   0  -2  10       16.14       10.56     15.16 o 
   1  -2  10       80.98       83.55      5.88 o 
   2  -2  10       71.61       87.57      7.48 o 
   3  -2  10        3.22        2.74      7.40 o 
   4  -2  10        1.73        4.56     10.68 o 
   5  -2  10        0.17        3.25     16.73 o 
   6  -2  10        0.06       -1.15     18.09 o 
   7  -2  10        0.17      -14.64     21.51 o 
  -7  -1  10        2.81       12.05     20.85 o 
  -6  -1  10        0.26      -12.06     18.69 o 
  -5  -1  10       18.87        7.68     18.42 o 
  -4  -1  10        5.79       15.24     16.74 o 
  -3  -1  10       12.28        9.17     10.20 o 
  -2  -1  10       58.62       48.94      8.81 o 
  -1  -1  10      127.98      111.18      8.88 o 
   0  -1  10      239.99      236.87     12.32 o 
   1  -1  10       28.45       23.81      3.83 o 
   2  -1  10        4.78        1.86     10.08 o 
   3  -1  10        0.30        3.05      7.52 o 
   4  -1  10       12.85       20.18     12.14 o 
   5  -1  10        7.58       -8.59     17.54 o 
   6  -1  10        4.94        4.74     19.59 o 
   7  -1  10        4.89       11.37     20.56 o 
  -6   0  10        0.39       -4.42     20.34 o 
  -5   0  10       76.43       52.06     20.17 o 
  -4   0  10        0.63       -7.22     17.03 o 
  -3   0  10        9.39        1.47     12.02 o 
  -2   0  10       15.04       17.58      5.94 o 
  -1   0  10      127.00      150.42     12.03 o 
   0   0  10       63.21       72.67      8.92 o 
   1   0  10      127.81      105.96      9.44 o 
   2   0  10        6.44       11.50     10.73 o 
   3   0  10       19.72       18.12      8.65 o 
   4   0  10       10.14        8.48      9.21 o 
   5   0  10        0.43       -3.40     17.50 o 
   6   0  10        0.21        6.62     18.63 o 
   7   0  10        0.78      -13.66     18.84 o 
  -6   1  10        0.06      -10.31     21.19 o 
  -5   1  10       18.55       33.43     18.33 o 
  -4   1  10        7.38       20.41     16.52 o 
  -3   1  10       30.58       20.78     15.55 o 
  -2   1  10        0.18        5.66      4.84 o 
  -1   1  10        5.10        8.71      4.54 o 
   0   1  10      142.19      136.95      9.87 o 
   1   1  10       11.83       12.78      4.34 o 
   2   1  10        2.37       -0.07      7.92 o 
   3   1  10       22.17       31.26      8.49 o 
   4   1  10      118.66      126.92     11.79 o 
   5   1  10        8.51       -1.24     12.82 o 
   6   1  10        3.75       -1.32     24.86 o 
   7   1  10        0.31      -11.90     18.84 o 
  -6   2  10        0.18        6.80     17.29 o 
  -5   2  10        1.75       -6.93     16.82 o 
  -4   2  10       74.66       57.25     12.49 o 
  -3   2  10      197.48      176.48     13.55 o 
  -2   2  10      163.53      159.38      7.12 o 
  -1   2  10      137.37      141.09      6.62 o 
   0   2  10       29.68       31.94      5.43 o 
   1   2  10        1.18        1.70      5.07 o 
   2   2  10       83.80       75.97      8.97 o 
   3   2  10      850.38      856.83     16.87 o 
   4   2  10       15.59        7.31      9.40 o 
   5   2  10        0.34        5.97     12.76 o 
   6   2  10        0.54        2.85     16.77 o 
   7   2  10       13.05        6.18     20.33 o 
   8   2  10        0.20        5.90     21.66 o 
  -6   3  10        0.06        9.01     16.99 o 
  -5   3  10        3.70       22.05     22.39 o 
  -4   3  10       69.13       62.29     12.45 o 
  -3   3  10        0.79        1.74      8.50 o 
  -2   3  10       19.14       10.71      5.86 o 
  -1   3  10       61.79       72.39      6.27 o 
   0   3  10       40.06       37.96      4.93 o 
   1   3  10      500.40      522.12     10.90 o 
   2   3  10       82.13      101.22      8.51 o 
   3   3  10       14.88       17.84      6.99 o 
   4   3  10        0.05       -6.24      9.53 o 
   5   3  10        1.94        0.53     11.22 o 
   6   3  10        0.22        8.58     12.84 o 
   7   3  10        0.01       -6.92     18.33 o 
  -5   4  10        0.87       -4.52     11.59 o 
  -4   4  10        2.61       -4.84     11.85 o 
  -3   4  10       36.05       30.64      7.79 o 
  -2   4  10        1.85        1.39      5.43 o 
  -1   4  10       14.90       16.74      5.59 o 
   0   4  10        7.65        9.94      4.54 o 
   1   4  10       96.04      100.86      6.99 o 
   2   4  10       11.04        8.51      6.26 o 
   3   4  10       14.84       23.40      5.97 o 
   4   4  10        9.71       13.14      7.70 o 
   5   4  10        0.54       -9.06      9.06 o 
   6   4  10       18.52       20.41      8.92 o 
   7   4  10        9.05        6.97     14.30 o 
  -5   5  10        3.31       -5.57     20.89 o 
  -4   5  10       33.14       16.84     18.88 o 
  -3   5  10       32.99       25.06      7.02 o 
  -2   5  10       95.77       90.87      6.70 o 
  -1   5  10       25.10       14.39      5.25 o 
   0   5  10       28.95       27.39      5.84 o 
   1   5  10       24.98       26.49      5.05 o 
   2   5  10       47.50       58.10      6.80 o 
   3   5  10        1.05        2.54      4.87 o 
   4   5  10        0.69       -1.02      6.17 o 
   5   5  10        0.00        5.96      7.36 o 
   6   5  10        0.93       -9.18     11.12 o 
   7   5  10        3.26       -3.58     12.95 o 
  -4   6  10        5.62        6.78     19.24 o 
  -3   6  10       10.21       14.67     12.18 o 
  -2   6  10       14.58       13.79      8.91 o 
  -1   6  10        0.79        5.22      8.32 o 
   0   6  10       36.46       39.24      5.58 o 
   1   6  10       17.90       18.48      5.50 o 
   2   6  10       24.53       26.20      4.19 o 
   3   6  10        5.31        3.27      7.33 o 
   4   6  10        0.09       -1.76      3.66 o 
   5   6  10        4.43        5.11      7.05 o 
   6   6  10        0.52       -2.57     20.76 o 
   7   6  10        1.00       -5.00     26.01 o 
  -4   7  10        0.65        6.54     15.55 o 
  -3   7  10        1.16        8.91     15.65 o 
  -2   7  10        0.75       17.13     14.00 o 
  -1   7  10       26.86       25.23      9.05 o 
   0   7  10        8.06       11.79      7.11 o 
   1   7  10       36.10       47.61      5.52 o 
   2   7  10       68.80       58.08      5.88 o 
   3   7  10        4.42       -2.26     12.38 o 
   4   7  10        1.90        5.94     19.80 o 
   5   7  10        0.05       -4.58     22.30 o 
   6   7  10        2.26        1.87     21.80 o 
  -3   8  10        0.36        5.89     15.89 o 
  -2   8  10        0.27        4.90     15.93 o 
  -1   8  10       13.36       14.51     11.41 o 
   0   8  10        1.50       -1.54      8.87 o 
   1   8  10       22.54       19.73      6.31 o 
   2   8  10        0.05        2.98      9.92 o 
   3   8  10       25.30       30.35     13.28 o 
   4   8  10        0.00       -8.46     20.96 o 
   5   8  10        0.11       -0.17     23.02 o 
   6   8  10       15.29       -1.09     25.25 o 
  -2   9  10        2.18       -1.30     15.91 o 
  -1   9  10        4.75        6.11     12.30 o 
   0   9  10        2.66        0.46      9.71 o 
   1   9  10        3.55       -2.55     16.25 o 
   2   9  10        6.88        0.59     16.89 o 
   3   9  10        1.43        3.96     21.37 o 
   4   9  10        1.43       -2.56     23.46 o 
   5   9  10        0.03       -8.74     23.98 o 
   0  10  10        4.28       -7.93     17.51 o 
   1  10  10        1.19        7.43     17.57 o 
   2  10  10       45.43       58.94     18.52 o 
   3  10  10        2.45        3.18     21.16 o 
  -3  -9  11        4.47       -7.26     15.12 o 
  -2  -9  11        8.84       32.26     15.54 o 
  -1  -9  11        2.44        7.71     14.42 o 
   0  -9  11       17.77        7.75     13.80 o 
   1  -9  11        1.46       -0.11     14.27 o 
   2  -9  11        7.51       15.97     14.64 o 
  -4  -8  11        0.42       -6.17     20.22 o 
  -3  -8  11        0.77       -1.49     20.56 o 
  -2  -8  11       10.72        0.94     14.86 o 
  -1  -8  11        4.52        2.91     14.71 o 
   0  -8  11        0.71        1.49     13.53 o 
   1  -8  11       40.98       33.26     14.14 o 
   2  -8  11       19.14       33.82     14.22 o 
   3  -8  11        1.86      -10.71     16.39 o 
  -5  -7  11        1.62       -4.42     23.30 o 
  -4  -7  11        4.86        9.46     11.77 o 
  -3  -7  11      185.59      168.33     17.92 o 
  -2  -7  11       41.61       25.45     14.91 o 
  -1  -7  11        3.15        2.59      4.43 o 
   0  -7  11        7.93        1.30     13.13 o 
   1  -7  11      168.18      129.29     13.01 o 
   2  -7  11        6.34       13.12      7.67 o 
   3  -7  11        2.82       -0.30      9.14 o 
   4  -7  11       12.67        6.03     15.98 o 
  -5  -6  11        0.65       20.63     21.07 o 
  -4  -6  11       68.88       66.92     23.72 o 
  -3  -6  11       16.65        5.64      7.42 o 
  -2  -6  11       27.70       20.33      7.29 o 
  -1  -6  11        9.60        8.13      6.28 o 
   0  -6  11        1.10        2.74      2.72 o 
   1  -6  11       16.54       18.22      3.33 o 
   2  -6  11        4.26        9.87      6.44 o 
   3  -6  11       31.60       28.05      7.95 o 
   4  -6  11       22.02       10.64     15.30 o 
   5  -6  11        0.60        2.96     19.73 o 
  -6  -5  11        0.61      -15.54     22.88 o 
  -5  -5  11        1.50       15.53     21.53 o 
  -4  -5  11        6.90       -0.13     14.07 o 
  -3  -5  11       13.13        5.38      7.22 o 
  -2  -5  11        3.29        2.38      5.73 o 
  -1  -5  11        0.00       -1.74      6.47 o 
   0  -5  11        0.74        1.58      6.70 o 
   1  -5  11       63.66       60.36      6.55 o 
   2  -5  11        5.95        0.87      6.53 o 
   3  -5  11       51.38       47.80      8.43 o 
   4  -5  11       18.96       14.70     10.00 o 
   5  -5  11        0.48      -17.75     21.40 o 
   6  -5  11        0.01        0.03     14.94 o 
  -6  -4  11        0.57       -3.84     23.60 o 
  -5  -4  11        0.00       -1.47     18.83 o 
  -4  -4  11      108.86       88.89      8.13 o 
  -3  -4  11        0.19       -1.58      6.56 o 
  -2  -4  11      108.83      115.11      7.81 o 
  -1  -4  11       33.39       28.87      6.59 o 
   0  -4  11       61.07       80.03     19.13 o 
   1  -4  11       29.92       33.55      6.69 o 
   2  -4  11       31.68       23.79      7.21 o 
   3  -4  11      121.26      123.09     10.09 o 
   4  -4  11        5.73        5.00      9.05 o 
   5  -4  11        0.69        3.94     14.02 o 
   6  -4  11        0.06      -18.09     18.09 o 
  -6  -3  11        1.37      -15.21     22.60 o 
  -5  -3  11       23.18        5.33     21.44 o 
  -4  -3  11        7.54      -10.27     19.55 o 
  -3  -3  11       80.29       82.43      7.44 o 
  -2  -3  11      192.55      195.64      9.75 o 
  -1  -3  11       24.03       19.09      5.41 o 
   0  -3  11       17.35       27.20      9.71 o 
   1  -3  11        1.83        5.63      5.70 o 
   2  -3  11       89.10       77.90      7.72 o 
   3  -3  11        2.68        7.62      7.76 o 
   4  -3  11        7.53        7.04      8.49 o 
   5  -3  11        0.07        2.12     17.20 o 
   6  -3  11        0.38       -5.52     18.56 o 
  -6  -2  11        4.39        9.86     22.79 o 
  -5  -2  11       33.90       29.96     19.76 o 
  -4  -2  11       13.05       13.43     20.67 o 
  -3  -2  11      134.47      149.89     15.94 o 
  -2  -2  11       37.82       35.50      6.82 o 
  -1  -2  11       13.68       13.76      3.27 o 
   0  -2  11       47.74       43.93     18.39 o 
   1  -2  11       19.94       15.91      6.33 o 
   2  -2  11        4.77        9.48      5.09 o 
   3  -2  11       80.67       69.00     12.10 o 
   4  -2  11       12.36        3.21     10.28 o 
   5  -2  11        0.00        1.21     15.63 o 
   6  -2  11        0.17        2.23     19.10 o 
   7  -2  11        1.17      -16.74     21.83 o 
  -6  -1  11        1.37       -3.01     20.96 o 
  -5  -1  11        5.91        3.67     19.24 o 
  -4  -1  11       16.46       14.10     15.59 o 
  -3  -1  11       54.83       58.08     13.79 o 
  -2  -1  11        0.66       -6.35      8.70 o 
  -1  -1  11       16.81       13.77     10.14 o 
   0  -1  11       33.12       40.64     12.28 o 
   1  -1  11        2.36        5.26      2.82 o 
   2  -1  11       56.95       58.32      9.97 o 
   3  -1  11       62.31       53.91      9.99 o 
   4  -1  11      339.48      356.27     17.98 o 
   5  -1  11       15.40        9.05     18.15 o 
   6  -1  11        0.55        1.88     19.12 o 
   7  -1  11       10.92       15.91     20.45 o 
  -6   0  11       11.06       -2.14     20.55 o 
  -5   0  11        2.98        4.79     20.85 o 
  -4   0  11       11.88        9.07     18.59 o 
  -3   0  11       20.47       16.51     13.90 o 
  -2   0  11      133.83      126.44      6.14 o 
  -1   0  11      204.03      223.63     13.79 o 
   0   0  11        3.69       14.34      9.08 o 
   1   0  11       13.30       12.27      8.23 o 
   2   0  11       54.61       42.00      9.61 o 
   3   0  11      248.90      224.05     12.26 o 
   4   0  11        5.91        8.84     10.43 o 
   5   0  11        1.63        9.85     18.95 o 
   6   0  11        3.65        3.10     18.98 o 
   7   0  11        2.62        0.34     20.40 o 
  -6   1  11        0.10        6.98     20.89 o 
  -5   1  11        0.60       15.54     18.57 o 
  -4   1  11        0.25       -3.87     16.67 o 
  -3   1  11        0.09       -6.37      9.85 o 
  -2   1  11        0.11        1.91      4.61 o 
  -1   1  11       61.94       53.96      4.48 o 
   0   1  11        1.23        0.47      8.62 o 
   1   1  11       21.22       18.34      3.65 o 
   2   1  11       97.93       92.20      8.99 o 
   3   1  11       25.51       27.34      9.49 o 
   4   1  11        0.01       -9.15     10.39 o 
   5   1  11        1.04       -1.41     16.91 o 
   6   1  11        0.81       -4.03     21.21 o 
   7   1  11        0.01        2.91     20.06 o 
  -6   2  11        0.27       17.20     19.77 o 
  -5   2  11       16.64       16.72     17.12 o 
  -4   2  11       43.26       33.02     12.42 o 
  -3   2  11       53.36       60.32      9.60 o 
  -2   2  11        0.23       -0.62      5.37 o 
  -1   2  11       16.52       20.71      5.37 o 
   0   2  11        3.76        6.94      6.63 o 
   1   2  11       32.54       26.96      5.39 o 
   2   2  11      122.02      128.84      9.03 o 
   3   2  11        0.40        7.11      9.70 o 
   4   2  11        4.66        0.17      9.96 o 
   5   2  11        1.98       -2.31     12.25 o 
   6   2  11        3.43       -7.85     17.66 o 
   7   2  11        0.75       13.46     20.97 o 
  -5   3  11       16.51       17.18     13.65 o 
  -4   3  11       41.26       40.04     11.95 o 
  -3   3  11      179.70      187.29     11.86 o 
  -2   3  11       39.24       29.68      6.37 o 
  -1   3  11       16.96       12.49      5.77 o 
   0   3  11       72.77       69.07      6.62 o 
   1   3  11       12.97       11.73      5.58 o 
   2   3  11       81.96       87.70      7.13 o 
   3   3  11       24.88       21.75      7.81 o 
   4   3  11        0.00       -1.13      8.73 o 
   5   3  11        6.60       -0.15     11.42 o 
   6   3  11        1.39       -5.25     17.10 o 
   7   3  11        0.63        7.40     18.51 o 
  -5   4  11        4.80       10.45     18.93 o 
  -4   4  11       54.34       58.03     11.66 o 
  -3   4  11       16.96       11.35      8.76 o 
  -2   4  11        5.23        2.46      6.72 o 
  -1   4  11        4.86        6.10      5.66 o 
   0   4  11       11.62       13.05      4.85 o 
   1   4  11        2.35        0.24      5.21 o 
   2   4  11       15.97       22.04      6.95 o 
   3   4  11       77.57       99.51      7.59 o 
   4   4  11       68.43       80.25      9.65 o 
   5   4  11        0.64        2.27      8.96 o 
   6   4  11        1.13       -0.54     12.50 o 
   7   4  11        5.83        3.69     14.47 o 
  -5   5  11        0.84        8.60     20.37 o 
  -4   5  11       13.20        0.56     20.69 o 
  -3   5  11       42.34       43.49      7.74 o 
  -2   5  11       14.20       17.21      6.43 o 
  -1   5  11        1.37       -4.71      6.33 o 
   0   5  11        9.71       12.05      5.94 o 
   1   5  11       21.52       21.29      5.31 o 
   2   5  11      108.92      113.79      8.18 o 
   3   5  11      100.67       97.20      6.98 o 
   4   5  11       19.36       21.34      7.26 o 
   5   5  11        0.27        1.84      7.71 o 
   6   5  11        2.13       10.79     11.28 o 
   7   5  11        0.07      -12.64     21.60 o 
  -4   6  11        1.67        5.85     16.18 o 
  -3   6  11        5.95       -3.33     15.52 o 
  -2   6  11        3.15        5.71     12.13 o 
  -1   6  11       67.58       70.79     10.71 o 
   0   6  11       17.04       10.89      5.77 o 
   1   6  11       95.02       98.36      6.98 o 
   2   6  11       29.59       32.51      4.99 o 
   3   6  11        3.71        3.89      2.89 o 
   4   6  11        4.23        3.11      4.89 o 
   5   6  11        0.10       -1.88      7.32 o 
   6   6  11       10.98        0.29     23.07 o 
   7   6  11        0.03        7.17     23.69 o 
  -3   7  11        4.85       23.59     15.36 o 
  -2   7  11       71.51       65.19     13.82 o 
  -1   7  11       86.83       83.69     11.48 o 
   0   7  11       14.94       19.90      8.21 o 
   1   7  11        5.51        2.49      5.56 o 
   2   7  11       32.73       32.43      6.80 o 
   3   7  11       10.62        2.06     12.74 o 
   4   7  11        1.16       -5.28     20.54 o 
   5   7  11        0.43      -10.72     20.70 o 
   6   7  11        1.38       27.89     21.23 o 
  -2   8  11       14.39       22.90     16.21 o 
  -1   8  11       17.90       26.17     12.84 o 
   0   8  11        5.28        9.22     10.39 o 
   1   8  11        8.60        9.44      9.36 o 
   2   8  11       17.80       21.66     10.33 o 
   3   8  11        8.61        8.68     13.81 o 
   4   8  11       25.57       22.23     20.61 o 
   5   8  11        4.17        3.30     23.46 o 
   6   8  11        1.36      -10.56     24.60 o 
  -1   9  11        9.06       17.89     14.51 o 
   0   9  11        2.40        7.08     16.72 o 
   1   9  11        7.74        5.93     15.87 o 
   2   9  11       12.86        0.90     18.03 o 
   3   9  11        9.34       16.92     25.53 o 
   4   9  11        4.43       10.03     21.82 o 
   5   9  11        5.15      -11.40     25.06 o 
   1  10  11        0.17       13.80     19.12 o 
   2  10  11        0.24       -4.04     18.00 o 
   3  10  11        6.07        1.55     18.38 o 
  -2  -9  12        1.14        5.50     14.70 o 
  -1  -9  12        1.88       -8.89     14.63 o 
   0  -9  12        0.25       -0.58     15.06 o 
   1  -9  12        0.23        2.71     14.26 o 
  -4  -8  12        7.83       21.95     21.95 o 
  -3  -8  12       10.86       28.58     21.00 o 
  -2  -8  12        0.17        6.09     14.47 o 
  -1  -8  12       12.48       15.38     15.07 o 
   0  -8  12        4.86        8.40     13.94 o 
   1  -8  12        6.62       13.35     14.18 o 
   2  -8  12        0.21       -8.72     15.06 o 
   3  -8  12        0.08      -13.55     16.72 o 
  -4  -7  12        4.98       11.21     22.00 o 
  -3  -7  12       45.43       50.96     22.56 o 
  -2  -7  12        1.61      -10.96     14.66 o 
  -1  -7  12       11.44       13.23     13.17 o 
   0  -7  12       17.23       24.62     13.71 o 
   1  -7  12        0.00       13.71     14.77 o 
   2  -7  12       14.02       27.23     13.01 o 
   3  -7  12        0.65       -4.10     14.99 o 
   4  -7  12        7.89       -7.59     16.50 o 
  -5  -6  12        1.04      -18.51     21.69 o 
  -4  -6  12        0.88       -1.64     13.33 o 
  -3  -6  12        0.05        6.52      8.81 o 
  -2  -6  12       23.01       34.69      7.65 o 
  -1  -6  12        0.08       -0.46      4.64 o 
   0  -6  12        8.21        4.36      3.63 o 
   1  -6  12       33.49       31.30      5.69 o 
   2  -6  12       13.64       15.68      5.88 o 
   3  -6  12       38.77       35.00     14.89 o 
   4  -6  12        0.28       -0.14     16.95 o 
   5  -6  12        3.91        7.97     22.96 o 
  -5  -5  12        0.49        9.01     19.80 o 
  -4  -5  12       20.20       25.06     15.44 o 
  -3  -5  12       18.99       15.58      7.49 o 
  -2  -5  12      369.63      374.81     10.83 o 
  -1  -5  12        3.92        7.77      6.60 o 
   0  -5  12        0.46       -6.37      9.59 o 
   1  -5  12       33.40       37.45      6.80 o 
   2  -5  12       71.83       78.02      8.27 o 
   3  -5  12       35.28       43.64      8.67 o 
   4  -5  12       13.28       11.77      9.88 o 
   5  -5  12        0.06       -1.50     12.39 o 
  -6  -4  12        3.95       14.71     21.31 o 
  -5  -4  12        1.57       -5.16     19.94 o 
  -4  -4  12        8.61       17.36     21.86 o 
  -3  -4  12        1.10       -1.73      6.35 o 
  -2  -4  12       85.51       93.43      8.20 o 
  -1  -4  12        0.07        0.15      6.12 o 
   0  -4  12        0.00       10.59     17.17 o 
   1  -4  12       10.00       15.98      6.88 o 
   2  -4  12        6.87        5.96      6.36 o 
   3  -4  12       99.61      111.35      9.68 o 
   4  -4  12       10.24       12.28     10.69 o 
   5  -4  12        0.20       -2.29     12.56 o 
   6  -4  12        0.43        7.22     17.54 o 
  -6  -3  12        3.85        4.46     20.05 o 
  -5  -3  12        1.33      -10.84     23.40 o 
  -4  -3  12        2.29      -19.54     19.54 o 
  -3  -3  12        0.07       -1.23      6.25 o 
  -2  -3  12        0.88        2.61      7.52 o 
  -1  -3  12       16.97       27.24      5.20 o 
   0  -3  12       61.02       69.43     17.82 o 
   1  -3  12        0.24        5.66      6.50 o 
   2  -3  12        0.03       -6.12      6.12 o 
   3  -3  12        0.45       -0.69      8.10 o 
   4  -3  12       50.37       49.90     10.20 o 
   5  -3  12        1.46       18.26     17.93 o 
   6  -3  12        0.63        9.80     18.99 o 
  -6  -2  12        0.16       -4.21     21.55 o 
  -5  -2  12       24.26       16.13     21.75 o 
  -4  -2  12       35.48       41.16     19.58 o 
  -3  -2  12      525.76      399.53     71.63 o 
  -2  -2  12      382.22      386.77     12.07 o 
  -1  -2  12       15.01       13.23      4.61 o 
   0  -2  12       44.57       56.66     10.28 o 
   1  -2  12       19.59       15.03      5.38 o 
   2  -2  12       34.25       44.94      6.23 o 
   3  -2  12      256.31      274.41     16.10 o 
   4  -2  12        0.26       -9.88     10.93 o 
   5  -2  12        2.15        1.15     17.12 o 
   6  -2  12        0.29      -22.63     22.63 o 
   7  -2  12        0.93      -23.31     23.31 o 
  -6  -1  12        2.94        3.24     20.85 o 
  -5  -1  12        0.00      -15.73     16.98 o 
  -4  -1  12        0.43        0.08     17.75 o 
  -3  -1  12       27.78       37.10     19.71 o 
  -2  -1  12      150.57      155.74     11.91 o 
  -1  -1  12       36.10       33.91      9.72 o 
   0  -1  12        4.09        7.67     10.98 o 
   1  -1  12       11.14       12.09      3.94 o 
   2  -1  12        4.67        8.86      7.99 o 
   3  -1  12       41.31       38.72     13.78 o 
   4  -1  12       33.11       32.87     12.64 o 
   5  -1  12        1.25      -19.79     19.79 o 
   6  -1  12        0.07      -12.57     20.27 o 
   7  -1  12        0.16      -13.82     21.33 o 
  -6   0  12        0.00      -11.14     21.74 o 
  -5   0  12        0.38       -3.02     20.31 o 
  -4   0  12        7.94       15.05     15.03 o 
  -3   0  12      151.00      152.13     20.64 o 
  -2   0  12       25.10       26.22      5.18 o 
  -1   0  12        0.02       -8.44      8.96 o 
   0   0  12      170.87      178.09     10.62 o 
   1   0  12       70.62       85.20      9.34 o 
   2   0  12       16.44       12.41      7.81 o 
   3   0  12       51.79       32.57     11.30 o 
   4   0  12       13.19        8.92     14.61 o 
   5   0  12        1.77        3.21     17.92 o 
   6   0  12        3.48        2.71     18.68 o 
   7   0  12        0.01       -6.42     21.67 o 
  -6   1  12        0.10       17.12     18.91 o 
  -5   1  12        2.99       31.19     19.93 o 
  -4   1  12        9.40        2.68     11.76 o 
  -3   1  12       14.55       10.88      9.55 o 
  -2   1  12      361.42      364.69      8.81 o 
  -1   1  12      491.87      500.24     13.26 o 
   0   1  12        3.76        0.88      8.77 o 
   1   1  12       12.90       13.27      4.03 o 
   2   1  12        6.01       10.31      7.71 o 
   3   1  12        7.78        8.65     10.25 o 
   4   1  12      362.82      376.13     17.50 o 
   5   1  12        3.93       -4.73     18.42 o 
   6   1  12        0.00       13.97     20.11 o 
   7   1  12        0.10      -10.90     20.46 o 
  -5   2  12       10.71        6.63     17.39 o 
  -4   2  12        5.01       -6.25     12.05 o 
  -3   2  12       55.57       55.77      9.18 o 
  -2   2  12        0.61        1.19      5.73 o 
  -1   2  12       20.96       18.85      5.28 o 
   0   2  12       18.74       12.64      7.46 o 
   1   2  12        0.07        0.21      3.76 o 
   2   2  12       10.13       20.06      8.29 o 
   3   2  12       37.73       40.59     10.61 o 
   4   2  12      130.26      121.19     12.35 o 
   5   2  12        0.19       -1.47     13.14 o 
   6   2  12        2.21        1.02     17.40 o 
   7   2  12        5.38       14.79     20.31 o 
  -5   3  12        1.00       -6.79     12.92 o 
  -4   3  12       28.41       20.71     11.53 o 
  -3   3  12       81.07       76.87      9.92 o 
  -2   3  12       84.79       85.28      8.32 o 
  -1   3  12       93.38       89.38      7.14 o 
   0   3  12       19.22       19.48      5.80 o 
   1   3  12        2.79        1.96      4.97 o 
   2   3  12      458.65      457.48     17.92 o 
   3   3  12      414.44      356.12     15.14 o 
   4   3  12       12.05       12.70      9.78 o 
   5   3  12        2.28       -1.53     11.62 o 
   6   3  12        2.48        3.18     16.54 o 
   7   3  12        0.26      -12.10     19.09 o 
  -5   4  12        0.32       -9.41     20.13 o 
  -4   4  12        0.05      -11.49     11.83 o 
  -3   4  12       87.03       82.68     10.01 o 
  -2   4  12        3.53        8.74      7.54 o 
  -1   4  12       39.48       43.33      6.58 o 
   0   4  12       22.99       20.48      5.74 o 
   1   4  12       65.09       63.13      6.14 o 
   2   4  12        6.34        0.36      6.80 o 
   3   4  12       22.20       22.13      7.10 o 
   4   4  12        2.23       -2.15      8.15 o 
   5   4  12       24.20       22.30      9.79 o 
   6   4  12        0.03       -0.25     13.80 o 
   7   4  12        0.04        0.55     14.11 o 
  -4   5  12        3.91        5.82     15.11 o 
  -3   5  12        0.69       -2.22      7.95 o 
  -2   5  12       24.52       24.91      7.26 o 
  -1   5  12        4.57        3.50      5.80 o 
   0   5  12        1.72        2.02      5.79 o 
   1   5  12        1.13        5.00      5.45 o 
   2   5  12        0.61       -0.64      7.05 o 
   3   5  12        9.98        9.43      6.09 o 
   4   5  12        0.87       -3.53      7.41 o 
   5   5  12        5.45       10.48     11.12 o 
   6   5  12        8.88        7.87     11.95 o 
   7   5  12        2.54        4.25     22.96 o 
  -4   6  12        3.69       -0.17     18.11 o 
  -3   6  12        3.51       -2.63     15.43 o 
  -2   6  12        1.83        2.96     11.95 o 
  -1   6  12       19.75       25.31      8.68 o 
   0   6  12       30.47       26.59      6.32 o 
   1   6  12        6.10        6.12      6.07 o 
   2   6  12        3.56        2.81      5.38 o 
   3   6  12       10.56       10.19      4.01 o 
   4   6  12        1.51        0.48      6.06 o 
   5   6  12        5.05       -2.26     20.78 o 
   6   6  12        0.23       19.23     22.19 o 
  -3   7  12        5.62      -16.92     16.92 o 
  -2   7  12        1.43       10.46     12.90 o 
  -1   7  12        0.29       -3.41     11.02 o 
   0   7  12        0.14       -0.19      5.93 o 
   1   7  12       22.05       26.57      8.43 o 
   2   7  12       19.44       24.01      7.76 o 
   3   7  12        2.22        0.87     13.09 o 
   4   7  12        3.07       10.28     22.58 o 
   5   7  12        0.57        0.12     21.35 o 
   6   7  12        0.00        0.78     22.21 o 
  -2   8  12        0.16        2.87     15.87 o 
  -1   8  12       13.19       11.55     11.32 o 
   0   8  12        5.00        2.13     10.64 o 
   1   8  12        1.23        3.26      9.88 o 
   2   8  12       16.04       21.13     16.03 o 
   3   8  12        8.77       12.31     22.20 o 
   4   8  12       23.74       23.14     23.08 o 
   5   8  12        2.48       -5.60     23.41 o 
  -1   9  12       24.14        6.65     14.73 o 
   0   9  12        4.11      -12.93     17.99 o 
   1   9  12        0.19        2.15     16.74 o 
   2   9  12        6.14        9.23     17.65 o 
   3   9  12        1.65       -6.05     22.37 o 
   4   9  12        2.46       -0.55     28.63 o 
  -1  -9  13        5.34       24.23     15.32 o 
  -3  -8  13        0.88        2.23     15.74 o 
  -2  -8  13        0.58       -8.45     14.76 o 
  -1  -8  13        3.11        1.82     14.39 o 
   0  -8  13        0.19        1.53     23.34 o 
   1  -8  13        0.95       -1.36     16.18 o 
   2  -8  13        0.13        5.93     14.71 o 
  -4  -7  13        7.70       -3.55     23.98 o 
  -3  -7  13       22.54       16.72     20.99 o 
  -2  -7  13       75.90       72.55     15.03 o 
  -1  -7  13        3.32       -4.82     13.16 o 
   0  -7  13        2.78       16.97     21.41 o 
   1  -7  13        3.90       20.72     14.00 o 
   2  -7  13       17.52       10.49     13.70 o 
   3  -7  13        4.57        8.84     13.73 o 
  -5  -6  13        1.06       -8.58     14.94 o 
  -4  -6  13        7.07       10.42     13.25 o 
  -3  -6  13        2.06        0.66     11.28 o 
  -2  -6  13       12.11       19.97      9.04 o 
  -1  -6  13       11.17       13.91      9.76 o 
   0  -6  13        0.85        3.57      7.35 o 
   1  -6  13       10.50       15.86      6.22 o 
   2  -6  13       12.58       15.23      7.06 o 
   3  -6  13       21.89       16.45     14.37 o 
   4  -6  13        0.33        9.40     15.51 o 
  -5  -5  13        0.94       14.58     22.17 o 
  -4  -5  13        0.90      -10.55     14.40 o 
  -3  -5  13       26.87       21.44      9.57 o 
  -2  -5  13        3.64        2.25      5.92 o 
  -1  -5  13        1.14        3.60      6.71 o 
   0  -5  13        0.10       -1.83      9.99 o 
   1  -5  13        8.53        6.12      6.47 o 
   2  -5  13        0.73        0.74      7.15 o 
   3  -5  13        2.39        7.27      8.11 o 
   4  -5  13        1.30        7.08      9.59 o 
   5  -5  13        2.78       -7.15     22.59 o 
  -5  -4  13        2.82       16.91     19.48 o 
  -4  -4  13        4.78       11.81     11.70 o 
  -3  -4  13      373.97      387.35     14.01 o 
  -2  -4  13      183.55      180.52      9.87 o 
  -1  -4  13        0.12        3.92      6.07 o 
   0  -4  13        0.01        6.86     16.73 o 
   1  -4  13        4.85        6.22      6.92 o 
   2  -4  13       95.21      100.35      9.40 o 
   3  -4  13       70.34       72.19      9.13 o 
   4  -4  13        3.70        0.36     10.27 o 
   5  -4  13        0.76        5.51     13.00 o 
   6  -4  13        1.46        9.01     15.34 o 
  -6  -3  13        0.01       16.50     20.38 o 
  -5  -3  13        0.68      -12.71     22.65 o 
  -4  -3  13        3.15       20.36     19.77 o 
  -3  -3  13       11.61        5.54      5.55 o 
  -2  -3  13      242.81      256.96     11.55 o 
  -1  -3  13        1.41       -3.90      8.22 o 
   0  -3  13       22.54       17.98     19.20 o 
   1  -3  13       11.10        8.25      6.81 o 
   2  -3  13       55.75       58.46      7.09 o 
   3  -3  13        4.75        5.40      7.62 o 
   4  -3  13       21.93       24.39      8.96 o 
   5  -3  13        3.20        3.12     17.65 o 
   6  -3  13        0.79       -4.46     19.97 o 
  -6  -2  13        0.01       -3.38     22.71 o 
  -5  -2  13        1.77        6.20     21.26 o 
  -4  -2  13        0.02        2.46     19.85 o 
  -3  -2  13      182.54      142.58     22.89 o 
  -2  -2  13       15.51       13.20      8.96 o 
  -1  -2  13        2.02        0.03     12.81 o 
   0  -2  13       46.80       63.99     19.56 o 
   1  -2  13       64.88       48.23      6.53 o 
   2  -2  13       25.84       28.28      5.94 o 
   3  -2  13       15.67        8.88      7.45 o 
   4  -2  13       35.69       46.66     14.00 o 
   5  -2  13        1.03       -6.58     18.58 o 
   6  -2  13        0.95       -2.56     20.17 o 
  -6  -1  13        0.94      -19.08     19.08 o 
  -5  -1  13        0.17      -13.31     22.28 o 
  -4  -1  13       37.79       26.28     21.99 o 
  -3  -1  13      170.76      172.43     18.18 o 
  -2  -1  13       94.31       83.91      4.91 o 
  -1  -1  13       27.81       35.73     13.50 o 
   0  -1  13       46.94       55.13     13.85 o 
   1  -1  13       51.76       55.19     10.12 o 
   2  -1  13       51.80       57.62      5.97 o 
   3  -1  13      177.42      175.80     17.27 o 
   4  -1  13      181.17      196.21     16.78 o 
   5  -1  13        0.01       -0.33     18.37 o 
   6  -1  13        0.00       -6.89     19.09 o 
   7  -1  13        0.01        3.78     20.86 o 
  -6   0  13        0.50       16.59     21.47 o 
  -5   0  13        0.10       -3.17     17.04 o 
  -4   0  13        3.11        1.89     20.28 o 
  -3   0  13      160.94      148.37     18.86 o 
  -2   0  13        7.64        5.16      3.63 o 
  -1   0  13       74.76       69.73     12.22 o 
   0   0  13        6.22       16.32      9.08 o 
   1   0  13        3.00        7.02      8.80 o 
   2   0  13       31.29       21.98      9.83 o 
   3   0  13       29.95       16.10     13.83 o 
   4   0  13       17.93       11.53     14.78 o 
   5   0  13        0.42       23.37     19.67 o 
   6   0  13        0.09       -7.81     18.72 o 
   7   0  13        0.73       10.08     21.29 o 
  -5   1  13        0.58       15.14     20.12 o 
  -4   1  13        1.46        6.02     11.15 o 
  -3   1  13       17.34       19.92      7.77 o 
  -2   1  13      122.68      115.07      6.97 o 
  -1   1  13      162.41      177.23     10.96 o 
   0   1  13        3.06        3.08      9.27 o 
   1   1  13        7.21        6.53      2.48 o 
   2   1  13        0.97        1.37      8.75 o 
   3   1  13       22.27       10.33     11.52 o 
   4   1  13        0.30        1.64     14.54 o 
   5   1  13       23.66       19.36     19.10 o 
   6   1  13        0.02        2.09     19.87 o 
   7   1  13        0.38       24.80     22.61 o 
  -5   2  13        0.98      -14.24     18.11 o 
  -4   2  13       49.47       48.33     10.39 o 
  -3   2  13       41.78       34.37      8.23 o 
  -2   2  13        3.79       -3.33      6.46 o 
  -1   2  13        4.25        4.67      8.07 o 
   0   2  13       68.29       73.29      8.74 o 
   1   2  13        1.44        3.10      3.26 o 
   2   2  13        0.77        6.65      9.20 o 
   3   2  13       43.04       47.01     12.77 o 
   4   2  13      167.93      188.46     14.39 o 
   5   2  13       11.88        6.75     17.19 o 
   6   2  13        0.50       -2.25     19.13 o 
   7   2  13        0.44        7.62     19.42 o 
  -5   3  13        1.29       -6.11     17.76 o 
  -4   3  13        0.95       14.06     10.94 o 
  -3   3  13       18.00       18.38      8.72 o 
  -2   3  13      119.83      124.36      9.43 o 
  -1   3  13        3.93        7.76      6.15 o 
   0   3  13        0.38        4.15      7.55 o 
   1   3  13        9.44       10.68      4.97 o 
   2   3  13        1.16        2.78      5.86 o 
   3   3  13       10.27       17.45     11.36 o 
   4   3  13        0.29       -0.49      9.61 o 
   5   3  13       20.76        7.87     12.40 o 
   6   3  13        6.73       -2.19     17.29 o 
   7   3  13        0.36        9.17     18.31 o 
  -4   4  13        2.89       12.37     10.76 o 
  -3   4  13       75.48       65.15     10.01 o 
  -2   4  13       92.56       90.86      8.63 o 
  -1   4  13       31.59       39.27      6.73 o 
   0   4  13        0.51       -1.66      6.27 o 
   1   4  13        0.76        0.87      5.45 o 
   2   4  13       17.57       17.20      7.17 o 
   3   4  13       78.93       63.73      9.25 o 
   4   4  13      229.84      234.53     12.24 o 
   5   4  13        0.32        3.72      9.77 o 
   6   4  13        3.27       -1.03     13.81 o 
   7   4  13        1.15        1.21     15.07 o 
  -4   5  13       10.01       22.60     16.16 o 
  -3   5  13       19.75       47.17     15.34 o 
  -2   5  13       15.17       20.64      7.60 o 
  -1   5  13        0.65        1.72      6.24 o 
   0   5  13        6.26       11.01      6.19 o 
   1   5  13        0.77        0.24      5.65 o 
   2   5  13       16.32        8.66      7.50 o 
   3   5  13       32.00       26.93      6.80 o 
   4   5  13        3.90       -3.42      7.41 o 
   5   5  13        6.43       13.05     11.69 o 
   6   5  13        0.88       -6.45     12.29 o 
  -3   6  13        0.27      -11.81     16.21 o 
  -2   6  13       10.39       14.42     12.22 o 
  -1   6  13        3.78       -4.92      9.90 o 
   0   6  13        1.44       -4.07      7.23 o 
   1   6  13        1.23        0.90      6.27 o 
   2   6  13       38.56       43.90      6.30 o 
   3   6  13        0.67       -3.63      5.64 o 
   4   6  13       14.50       27.87     10.20 o 
   5   6  13        3.21        7.35     22.96 o 
   6   6  13        1.23       12.97     24.11 o 
  -2   7  13        3.77       18.12     12.74 o 
  -1   7  13      132.92      139.28     14.84 o 
   0   7  13        0.13       -2.02     11.97 o 
   1   7  13       18.80       16.89      8.59 o 
   2   7  13        8.33        9.71      8.18 o 
   3   7  13       37.45       28.99      7.85 o 
   4   7  13       14.31       13.94     22.23 o 
   5   7  13        6.99       21.92     22.01 o 
   6   7  13        6.35       27.87     22.92 o 
  -1   8  13        9.59        4.80     13.25 o 
   0   8  13        0.01       -4.98     11.73 o 
   1   8  13        0.14       -0.24     10.17 o 
   2   8  13        1.33        5.99     17.14 o 
   3   8  13        2.99        0.02     21.33 o 
   4   8  13        0.57        2.01     24.28 o 
   5   8  13        0.27        7.30     22.65 o 
   0   9  13        4.97      -15.93     17.82 o 
   1   9  13        2.58        1.57     17.32 o 
   2   9  13        0.96        7.40     17.16 o 
   3   9  13       14.21        6.90     18.08 o 
  -2  -8  14        1.24       -3.33     14.44 o 
  -1  -8  14        8.68       26.63     15.20 o 
   0  -8  14        0.97        2.91     20.83 o 
   1  -8  14        1.87       -3.57     15.04 o 
  -3  -7  14        2.22       -4.15     13.19 o 
  -2  -7  14       24.27       31.62     14.25 o 
  -1  -7  14        8.99       10.32     12.16 o 
   0  -7  14        2.59        4.68     20.39 o 
   1  -7  14       30.05       15.24     16.15 o 
   2  -7  14        5.66        9.22     13.28 o 
   3  -7  14        1.03       -2.27     14.52 o 
  -4  -6  14        5.01        2.98     14.85 o 
  -3  -6  14        4.26        3.84     13.48 o 
  -2  -6  14        6.46       10.37     12.48 o 
  -1  -6  14        5.53       18.31      9.59 o 
   0  -6  14        7.71        7.50      8.99 o 
   1  -6  14        2.96       -0.14      7.08 o 
   2  -6  14       26.62       24.02     14.39 o 
   3  -6  14        0.78       -1.96     13.38 o 
   4  -6  14        1.28       11.22     14.29 o 
  -5  -5  14        2.21       -8.05     17.74 o 
  -4  -5  14        2.10       19.17     14.70 o 
  -3  -5  14       16.21       20.86     14.89 o 
  -2  -5  14       79.68       74.55      7.25 o 
  -1  -5  14        8.87        3.11      6.76 o 
   0  -5  14        5.25       12.51     11.26 o 
   1  -5  14        3.17        0.93      8.09 o 
   2  -5  14       40.98       38.81      8.27 o 
   3  -5  14        0.39       -5.56      9.15 o 
   4  -5  14        3.97       -1.80     10.15 o 
   5  -5  14        0.04       -3.08     19.98 o 
  -5  -4  14        0.47      -20.17     22.34 o 
  -4  -4  14        4.20       15.86     14.86 o 
  -3  -4  14       11.58        4.28      8.96 o 
  -2  -4  14       28.48       18.35      5.83 o 
  -1  -4  14       22.60       25.90      8.51 o 
   0  -4  14       23.89       19.34     12.48 o 
   1  -4  14        0.89       -0.44      7.05 o 
   2  -4  14        9.96        7.48      7.95 o 
   3  -4  14        0.50       -5.06      7.59 o 
   4  -4  14       24.01       24.28     10.82 o 
   5  -4  14        3.47        7.17     13.75 o 
  -5  -3  14        0.81        8.51     21.98 o 
  -4  -3  14       18.80       25.36     16.38 o 
  -3  -3  14        0.09        1.90      9.96 o 
  -2  -3  14        1.16        1.71      4.70 o 
  -1  -3  14       35.38       20.08     21.25 o 
   0  -3  14        0.45       -9.16     17.85 o 
   1  -3  14        0.09        1.38      6.81 o 
   2  -3  14       23.72       24.78      6.40 o 
   3  -3  14       54.22       40.74      7.58 o 
   4  -3  14        0.87        2.70      9.17 o 
   5  -3  14        3.08       -4.53     17.93 o 
   6  -3  14        0.00      -10.23     19.91 o 
  -5  -2  14        4.93      -16.99     23.63 o 
  -4  -2  14        3.91       10.73     15.28 o 
  -3  -2  14      234.70      186.58     13.12 o 
  -2  -2  14       37.69       40.11      6.58 o 
  -1  -2  14        2.85       13.48     14.60 o 
   0  -2  14        1.11        3.37     18.05 o 
   1  -2  14       31.09       33.31     10.80 o 
   2  -2  14       19.23        7.12      5.29 o 
   3  -2  14        0.85        2.37      7.18 o 
   4  -2  14        3.31       -1.50     13.08 o 
   5  -2  14        0.06      -14.97     19.02 o 
   6  -2  14        0.50       11.73     20.49 o 
  -5  -1  14        3.99       14.73     19.03 o 
  -4  -1  14       11.89      -11.13     21.72 o 
  -3  -1  14        7.96       15.79     15.17 o 
  -2  -1  14       45.87       44.61     14.97 o 
  -1  -1  14       19.52       25.24     14.70 o 
   0  -1  14        0.50       -2.10     18.15 o 
   1  -1  14       11.14       18.07     11.48 o 
   2  -1  14       29.81       30.52      5.24 o 
   3  -1  14       39.33       30.14     14.21 o 
   4  -1  14       13.21       14.99     12.59 o 
   5  -1  14        4.90      -11.00     16.97 o 
   6  -1  14        0.17        1.51     20.55 o 
  -5   0  14        2.93       13.45     18.62 o 
  -4   0  14       29.60       17.61     19.44 o 
  -3   0  14        3.60        7.80      8.82 o 
  -2   0  14       60.32       63.85     10.82 o 
  -1   0  14        3.71       12.85     13.54 o 
   0   0  14       31.58       29.51     17.60 o 
   1   0  14        4.87        7.07     11.30 o 
   2   0  14        1.98        7.53     13.45 o 
   3   0  14        0.07       -0.17     14.85 o 
   4   0  14      121.60      117.18     17.62 o 
   5   0  14        0.01        1.82     14.99 o 
   6   0  14        0.35       15.93     20.72 o 
  -5   1  14        0.05       -0.72     16.48 o 
  -4   1  14        1.61       -3.14     17.62 o 
  -3   1  14        1.27       -0.07      3.85 o 
  -2   1  14       38.99       34.26      6.08 o 
  -1   1  14       31.65       34.41      8.66 o 
   0   1  14       14.56       11.79     11.58 o 
   1   1  14        2.31       -0.77      9.91 o 
   2   1  14        4.19       10.85     11.24 o 
   3   1  14       14.51       17.05     14.29 o 
   4   1  14        0.13       -3.02     15.52 o 
   5   1  14       64.10       64.25     16.11 o 
   6   1  14        1.35       10.17     20.57 o 
   7   1  14        0.28       10.22     20.68 o 
  -5   2  14        0.08       16.62     13.38 o 
  -4   2  14        3.43       -7.01     10.23 o 
  -3   2  14        1.13        4.22      5.64 o 
  -2   2  14      256.36      273.05     10.17 o 
  -1   2  14        3.37       12.42      8.69 o 
   0   2  14        8.74        4.00      9.04 o 
   1   2  14        0.01       -1.40      5.03 o 
   2   2  14       23.43       13.42      6.47 o 
   3   2  14      120.64      110.49     13.36 o 
   4   2  14      145.34      137.48     17.07 o 
   5   2  14        0.05        7.40     18.85 o 
   6   2  14        0.01        1.82     17.86 o 
   7   2  14        0.70        9.21     21.71 o 
  -4   3  14        1.03       -7.29     11.21 o 
  -3   3  14        2.00        7.13      8.15 o 
  -2   3  14        0.03        0.91      7.39 o 
  -1   3  14        3.48       -1.96      8.88 o 
   0   3  14       48.43       58.60      9.83 o 
   1   3  14       12.66       10.54      4.74 o 
   2   3  14       36.44       39.21      6.63 o 
   3   3  14       22.68       26.69     12.24 o 
   4   3  14        7.44       10.67     10.70 o 
   5   3  14       11.33       20.28     17.37 o 
   6   3  14        0.96       -6.20     17.06 o 
   7   3  14        0.23      -20.72     20.72 o 
  -4   4  14        0.33      -13.34     15.18 o 
  -3   4  14        0.03       -0.12      9.55 o 
  -2   4  14       30.43       29.12      8.41 o 
  -1   4  14        1.49        5.56      8.38 o 
   0   4  14       77.25       77.81      8.74 o 
   1   4  14       11.11        9.80      5.64 o 
   2   4  14        0.94        0.22      6.92 o 
   3   4  14       56.77       58.87      9.35 o 
   4   4  14       38.55       34.17      9.27 o 
   5   4  14        1.70       -7.01     12.22 o 
   6   4  14        1.02       11.35     13.99 o 
  -3   5  14       34.06       29.74     16.34 o 
  -2   5  14       58.23       63.87      9.16 o 
  -1   5  14       83.67      101.00      9.29 o 
   0   5  14       46.83       51.13      6.93 o 
   1   5  14       12.39        9.80      6.19 o 
   2   5  14        0.10       -3.64      7.43 o 
   3   5  14       36.41       32.89      9.41 o 
   4   5  14        1.97        6.97      9.64 o 
   5   5  14       13.30       25.89     11.68 o 
   6   5  14        9.87       37.98     25.10 o 
  -3   6  14        1.57        0.96     15.30 o 
  -2   6  14       40.27       49.01     11.38 o 
  -1   6  14       22.98       20.53     14.57 o 
   0   6  14       13.35       15.53      7.83 o 
   1   6  14        0.01       -4.02      7.77 o 
   2   6  14        0.14       -1.72      7.34 o 
   3   6  14        0.04        6.81      6.61 o 
   4   6  14        0.92       -3.80     22.83 o 
   5   6  14        7.59       10.75     23.95 o 
   6   6  14        1.19        2.94     22.62 o 
  -2   7  14        0.06        4.34     11.06 o 
  -1   7  14        3.98        1.53     15.41 o 
   0   7  14       18.65       24.45     11.81 o 
   1   7  14        3.10        7.64     10.94 o 
   2   7  14        3.39        7.70     10.10 o 
   3   7  14        2.05       -4.26     22.33 o 
   4   7  14        0.14      -13.15     24.06 o 
   5   7  14        1.11       -1.05     20.70 o 
  -1   8  14        6.19        6.25     15.29 o 
   0   8  14        7.53       19.56     12.11 o 
   1   8  14        1.78        6.63     16.72 o 
   2   8  14       21.88       17.62     16.57 o 
   3   8  14        2.06      -15.51     24.77 o 
   4   8  14       13.23       18.63     22.99 o 
   2   9  14        1.55        8.43     18.23 o 
   0  -8  15        0.67       -4.56     19.81 o 
  -3  -7  15        0.78       -9.77     22.91 o 
  -2  -7  15        9.55      -13.70     23.92 o 
  -1  -7  15        1.06        5.10     13.20 o 
   0  -7  15        0.00       -4.47     23.78 o 
   1  -7  15        0.38       -0.32     21.75 o 
   2  -7  15        1.22       -9.32     13.70 o 
  -3  -6  15        1.66        4.78     22.93 o 
  -2  -6  15        5.25       12.08     11.99 o 
  -1  -6  15        0.56        8.17     22.65 o 
   0  -6  15       31.96       20.92     23.19 o 
   1  -6  15        0.20       -0.11     12.65 o 
   2  -6  15       19.06       23.78     14.63 o 
   3  -6  15        1.45       -0.65     13.87 o 
  -4  -5  15        3.72       -0.50     15.79 o 
  -3  -5  15        0.01       -1.55     14.03 o 
  -2  -5  15        0.68        2.66      9.72 o 
  -1  -5  15       33.73       46.71     21.35 o 
   0  -5  15        3.63       -3.84     11.01 o 
   1  -5  15       13.55       12.58      8.61 o 
   2  -5  15        4.65       11.67      8.95 o 
   3  -5  15        0.95       -4.68      9.44 o 
   4  -5  15        1.49        8.77     13.73 o 
  -4  -4  15        0.35        8.91     16.44 o 
  -3  -4  15       11.58        2.17     16.30 o 
  -2  -4  15        4.12        5.95      5.67 o 
  -1  -4  15        1.56       10.59     13.02 o 
   0  -4  15        0.15       -0.96     12.52 o 
   1  -4  15        0.03        3.30      7.15 o 
   2  -4  15        6.22       -1.98      8.11 o 
   3  -4  15       13.21       20.80      9.49 o 
   4  -4  15        0.53       11.53     10.31 o 
   5  -4  15        2.30       16.27     13.89 o 
  -5  -3  15        0.39       -7.35     19.94 o 
  -4  -3  15        4.32       13.41     16.98 o 
  -3  -3  15        0.30      -14.67     15.89 o 
  -2  -3  15       10.47       17.06      6.52 o 
  -1  -3  15       85.30       99.94     35.28 o 
   0  -3  15        3.13        3.61     19.76 o 
   1  -3  15        0.26       -7.71     10.44 o 
   2  -3  15        1.00        0.67      7.86 o 
   3  -3  15        2.71        9.02      7.82 o 
   4  -3  15       16.35       23.26     10.69 o 
   5  -3  15        0.97       -3.26     13.24 o 
  -5  -2  15        1.31       -8.07     23.19 o 
  -4  -2  15        6.10       -8.87     16.74 o 
  -3  -2  15       19.32       21.41     17.38 o 
  -2  -2  15        3.40       -3.47     15.93 o 
  -1  -2  15       39.03       64.81     15.84 o 
   0  -2  15       22.95       14.89     17.26 o 
   1  -2  15        0.40       -6.60     11.15 o 
   2  -2  15        0.28        0.68      8.02 o 
   3  -2  15        3.42       -1.28      7.11 o 
   4  -2  15       23.17       15.37     10.36 o 
   5  -2  15        0.12        1.90     17.06 o 
   6  -2  15        0.02        9.59     19.67 o 
  -5  -1  15        2.69       12.69     21.19 o 
  -4  -1  15        0.74       -8.50     18.40 o 
  -3  -1  15        0.25       -0.19      7.02 o 
  -2  -1  15       15.40       26.57     16.38 o 
  -1  -1  15       14.59       14.62     14.69 o 
   0  -1  15        1.14       13.69     19.31 o 
   1  -1  15       19.85       22.37     14.14 o 
   2  -1  15        8.76        8.39      3.98 o 
   3  -1  15        0.73       -4.21     15.10 o 
   4  -1  15        7.18        5.43     13.36 o 
   5  -1  15        7.87       -0.76     15.71 o 
   6  -1  15        0.02      -10.66     22.44 o 
  -5   0  15        0.75       -9.35     22.15 o 
  -4   0  15        7.00        6.43     15.75 o 
  -3   0  15       17.30       12.81      5.99 o 
  -2   0  15      391.82      404.72     20.08 o 
  -1   0  15        7.25        1.92     14.20 o 
   0   0  15       11.08       15.99     15.94 o 
   1   0  15        5.07        4.45     14.03 o 
   2   0  15       17.31        9.83      5.40 o 
   3   0  15       12.65       15.37     15.17 o 
   4   0  15       15.62        7.49     13.23 o 
   5   0  15        0.02       -5.61     16.47 o 
   6   0  15        0.72      -14.23     20.96 o 
  -5   1  15        0.45       -7.94     22.20 o 
  -4   1  15        3.85       -1.42     10.95 o 
  -3   1  15       25.83       26.57      8.53 o 
  -2   1  15        6.02        9.73      9.13 o 
  -1   1  15        4.34       -0.70     10.05 o 
   0   1  15        0.17        0.78     13.59 o 
   1   1  15        0.21        3.47     13.51 o 
   2   1  15        9.71        6.51      4.70 o 
   3   1  15        0.90        6.43     14.42 o 
   4   1  15        1.43        3.97     15.81 o 
   5   1  15       14.72        8.24     17.20 o 
   6   1  15        0.06      -10.59     20.20 o 
  -4   2  15        3.44       -4.85     11.49 o 
  -3   2  15        1.31       -8.15      9.64 o 
  -2   2  15       24.04       15.93      6.18 o 
  -1   2  15        0.98       -0.74      8.92 o 
   0   2  15        3.27       13.09      9.73 o 
   1   2  15       21.93       17.76      4.60 o 
   2   2  15        0.79        3.71      5.56 o 
   3   2  15        3.51       -4.66     15.25 o 
   4   2  15       41.71       21.87     14.66 o 
   5   2  15       10.28       13.05     14.94 o 
   6   2  15        2.06        6.04     20.59 o 
  -4   3  15        0.16       -6.04     10.35 o 
  -3   3  15       28.84       26.02      9.96 o 
  -2   3  15       44.45       39.62      7.67 o 
  -1   3  15      313.71      321.99     14.10 o 
   0   3  15       81.34       83.88     10.38 o 
   1   3  15        0.32        4.51      6.23 o 
   2   3  15        0.65        1.79      6.68 o 
   3   3  15       35.78       42.50     13.22 o 
   4   3  15        2.35        4.64     10.96 o 
   5   3  15       37.93       27.69     18.55 o 
   6   3  15        2.67       -4.17     19.36 o 
  -4   4  15        6.94       12.98     18.53 o 
  -3   4  15       18.04       20.02     10.30 o 
  -2   4  15       65.65       69.52      9.26 o 
  -1   4  15        1.47       -2.15      8.76 o 
   0   4  15        1.22        6.74      7.88 o 
   1   4  15        0.11       -1.31      5.68 o 
   2   4  15        0.01       -7.61      8.42 o 
   3   4  15        8.17        5.81      8.85 o 
   4   4  15        0.30        8.86      9.17 o 
   5   4  15       18.01       14.67     13.37 o 
   6   4  15        0.43       17.65     14.61 o 
  -3   5  15       18.71       16.91     14.33 o 
  -2   5  15        0.14       16.23     10.23 o 
  -1   5  15        3.12       14.51      7.99 o 
   0   5  15       45.08       58.38      8.42 o 
   1   5  15        0.56       -6.54      6.54 o 
   2   5  15        0.27       -0.35      7.50 o 
   3   5  15       14.80       13.41     11.01 o 
   4   5  15       40.72       43.23     10.86 o 
   5   5  15        0.81      -12.34     12.34 o 
   6   5  15        3.38        6.87     25.04 o 
  -2   6  15        2.71       14.71     12.40 o 
  -1   6  15        1.56       -3.61     14.73 o 
   0   6  15        7.92        7.75     11.04 o 
   1   6  15       17.92       13.08      9.10 o 
   2   6  15       16.97       17.45      9.30 o 
   3   6  15        1.13        3.10      8.41 o 
   4   6  15        7.69       13.33     12.46 o 
   5   6  15       12.04       15.27     23.33 o 
  -1   7  15       27.23       25.01     15.52 o 
   0   7  15       24.89       39.36     13.48 o 
   1   7  15        0.00       -9.29     11.68 o 
   2   7  15        0.01       -3.88     10.30 o 
   3   7  15        5.27       17.70     23.15 o 
   4   7  15       13.09       -4.90     24.36 o 
   5   7  15        2.11        3.76     23.12 o 
   0   8  15       21.07       22.34     16.44 o 
   1   8  15        0.03      -15.74     16.51 o 
   2   8  15        0.05        3.91     16.39 o 
   3   8  15        0.13       -4.61     17.59 o 
  -2  -7  16        5.75       13.59     23.15 o 
  -1  -7  16       14.66       15.16     19.50 o 
   0  -7  16        9.52       11.19     22.80 o 
   1  -7  16        1.28        4.90     20.27 o 
  -3  -6  16        0.98        2.21     22.97 o 
  -2  -6  16        1.14       -7.71     22.13 o 
  -1  -6  16        0.46       13.44     20.65 o 
   0  -6  16        0.00       -1.57     21.48 o 
   1  -6  16        0.20        0.55     21.94 o 
   2  -6  16        5.15        7.53     13.89 o 
   3  -6  16        0.00       -8.17     13.28 o 
  -3  -5  16        0.04       -7.50     14.61 o 
  -2  -5  16        7.40       16.99     21.08 o 
  -1  -5  16       45.53       53.14     24.15 o 
   0  -5  16        0.02        1.57     12.22 o 
   1  -5  16        3.19       -5.07     11.45 o 
   2  -5  16        1.11        2.01      9.48 o 
   3  -5  16        0.73       -7.09     13.20 o 
   4  -5  16        5.07        9.09     14.25 o 
  -4  -4  16        0.00        0.45     17.61 o 
  -3  -4  16        0.06        0.33     15.05 o 
  -2  -4  16       28.96       38.90     15.13 o 
  -1  -4  16        0.35        1.07     14.03 o 
   0  -4  16       27.52       25.14     13.41 o 
   1  -4  16        5.38       -0.18     12.78 o 
   2  -4  16       13.09       15.55      9.45 o 
   3  -4  16        4.62        9.27      9.39 o 
   4  -4  16        2.83        8.89     10.43 o 
  -4  -3  16        0.92      -18.31     18.31 o 
  -3  -3  16        5.97       -1.34     15.93 o 
  -2  -3  16        5.17        6.98     14.61 o 
  -1  -3  16        4.40       10.32     14.74 o 
   0  -3  16        9.02       17.10     20.02 o 
   1  -3  16        0.10       -5.59     12.13 o 
   2  -3  16        3.64        0.50      8.62 o 
   3  -3  16        1.72        8.37      9.94 o 
   4  -3  16        3.76       13.18     10.89 o 
   5  -3  16        0.67        0.54     13.14 o 
  -4  -2  16        1.66        0.06     16.59 o 
  -3  -2  16        0.75       -6.36     16.10 o 
  -2  -2  16      229.97      219.39     20.42 o 
  -1  -2  16       25.52       27.76     15.20 o 
   0  -2  16        0.31       -6.83     20.91 o 
   1  -2  16        0.50        2.30     14.68 o 
   2  -2  16       13.49       12.46      7.29 o 
   3  -2  16        3.51       -0.28      8.96 o 
   4  -2  16        3.00        5.44     10.03 o 
   5  -2  16        2.48        9.95     17.70 o 
  -4  -1  16        0.05       -3.76     17.90 o 
  -3  -1  16        0.13       -8.80     15.14 o 
  -2  -1  16        2.16        5.99      8.79 o 
  -1  -1  16       22.51       22.17     16.01 o 
   0  -1  16        0.17       11.77     18.59 o 
   1  -1  16        0.16       15.20     15.43 o 
   2  -1  16        6.52        3.29      5.57 o 
   3  -1  16        2.54        2.86      6.69 o 
   4  -1  16        0.36       12.78     13.54 o 
   5  -1  16        7.34        0.18     16.92 o 
   6  -1  16        1.34        6.01     19.59 o 
  -4   0  16        0.04      -10.96     15.56 o 
  -3   0  16        9.39        9.52     14.98 o 
  -2   0  16        1.06       -2.34      9.11 o 
  -1   0  16       14.70       17.76     15.06 o 
   0   0  16        0.40       -2.16     19.23 o 
   1   0  16       42.16       37.47     16.00 o 
   2   0  16       26.00       43.41     16.98 o 
   3   0  16        8.10       -5.54     15.40 o 
   4   0  16        2.26       -2.38     14.09 o 
   5   0  16        0.01        9.87     17.17 o 
   6   0  16        5.29       -5.89     21.80 o 
  -4   1  16        0.01       30.05     16.33 o 
  -3   1  16       13.57        7.16     16.13 o 
  -2   1  16       30.31       47.82     10.00 o 
  -1   1  16       93.10       93.32     12.46 o 
   0   1  16       46.99       50.17     19.57 o 
   1   1  16        0.00        8.78     15.14 o 
   2   1  16        0.72       14.66     15.47 o 
   3   1  16        8.42       19.47     15.96 o 
   4   1  16       19.98        9.62     16.23 o 
   5   1  16       28.45       25.16     16.55 o 
   6   1  16        0.42      -21.53     21.53 o 
  -4   2  16        0.52       20.31     15.93 o 
  -3   2  16        1.34       20.51     14.94 o 
  -2   2  16       80.94       81.11     11.26 o 
  -1   2  16       17.41       21.18     10.10 o 
   0   2  16        0.01        5.09     10.84 o 
   1   2  16        0.58       -6.55     12.44 o 
   2   2  16        1.69        0.52      4.31 o 
   3   2  16        3.44        3.17     14.29 o 
   4   2  16        1.16        2.14     14.96 o 
   5   2  16        0.35       -9.52     16.01 o 
   6   2  16        0.04       -8.55     24.77 o 
  -4   3  16        1.92       17.75     15.25 o 
  -3   3  16        1.34       -0.61     13.89 o 
  -2   3  16       12.98       13.97      7.19 o 
  -1   3  16       22.04       26.38     10.04 o 
   0   3  16       31.24       38.98     11.79 o 
   1   3  16       11.08       15.42      6.72 o 
   2   3  16        1.90       -5.10      6.36 o 
   3   3  16       18.99        8.68     15.83 o 
   4   3  16       30.32       29.90     14.74 o 
   5   3  16        1.14        1.94     14.39 o 
   6   3  16        1.79       18.88     18.63 o 
  -3   4  16        0.88       10.49     22.25 o 
  -2   4  16       23.92       16.01      8.04 o 
  -1   4  16        3.60        1.00      9.30 o 
   0   4  16        7.14        6.13      9.80 o 
   1   4  16       29.66       27.96      8.06 o 
   2   4  16        0.03       -9.15      9.41 o 
   3   4  16        1.43        1.29     11.52 o 
   4   4  16        0.02      -12.31     12.31 o 
   5   4  16       58.82       41.12     17.13 o 
   6   4  16        1.56       10.46     15.85 o 
  -2   5  16        2.06        6.80     13.44 o 
  -1   5  16       24.17       15.95      9.80 o 
   0   5  16        1.07       -2.78      9.44 o 
   1   5  16        2.13        3.24      8.68 o 
   2   5  16        0.84        4.66      9.87 o 
   3   5  16        0.03       -6.45     14.79 o 
   4   5  16        4.34       -1.15     10.63 o 
   5   5  16        0.11       -5.69     24.03 o 
  -2   6  16        4.98        0.34     15.09 o 
  -1   6  16       43.43       54.67     16.08 o 
   0   6  16       36.84       51.93     17.81 o 
   1   6  16        0.06       -5.42     10.66 o 
   2   6  16        0.35        9.51     10.61 o 
   3   6  16        1.42       -4.00     13.58 o 
   4   6  16       18.37       29.73     23.85 o 
   5   6  16       14.02        4.97     22.51 o 
  -1   7  16        6.10      -16.23     16.23 o 
   0   7  16       26.00       48.64     36.41 o 
   1   7  16        0.96       -2.41     11.64 o 
   2   7  16        3.42       -0.40     14.45 o 
   3   7  16        0.07       -4.73     24.96 o 
   4   7  16        6.36       15.28     21.87 o 
  -2  -6  17        4.75       14.39     20.16 o 
  -1  -6  17        7.68       29.75     23.05 o 
   0  -6  17        8.05        6.89     21.62 o 
   1  -6  17        0.00        3.81     21.60 o 
   2  -6  17        6.29       32.76     23.56 o 
  -3  -5  17        1.16       -5.98     16.21 o 
  -2  -5  17        0.53       -7.60     22.74 o 
  -1  -5  17        3.59        0.36     19.88 o 
   0  -5  17       16.88       15.84     12.96 o 
   1  -5  17        7.55       13.58     13.35 o 
   2  -5  17       17.00        9.70     23.16 o 
   3  -5  17        2.58       11.14     18.78 o 
  -3  -4  17        0.03       21.89     16.01 o 
  -2  -4  17        6.86       15.70     19.65 o 
  -1  -4  17       21.14        7.97     20.64 o 
   0  -4  17        0.10       -3.85     15.01 o 
   1  -4  17        7.71       -1.76     13.83 o 
   2  -4  17        1.95        3.51     13.89 o 
   3  -4  17        0.11        3.62      9.80 o 
   4  -4  17        1.72       13.64     10.99 o 
  -4  -3  17        0.56       -7.31     16.39 o 
  -3  -3  17        6.92       29.22     16.23 o 
  -2  -3  17        0.49        0.47     16.21 o 
  -1  -3  17       35.55       18.58     23.09 o 
   0  -3  17        7.18       -7.39     19.36 o 
   1  -3  17        0.00       -9.14     15.10 o 
   2  -3  17        0.20        1.99      7.93 o 
   3  -3  17        6.03        3.20      9.73 o 
   4  -3  17        1.49        8.22     10.75 o 
  -4  -2  17        0.08       11.66     17.12 o 
  -3  -2  17        1.10      -10.75     17.80 o 
  -2  -2  17        4.23       -5.97     16.51 o 
  -1  -2  17       10.51       29.42     18.24 o 
   0  -2  17        2.73       10.31     20.06 o 
   1  -2  17       70.13       55.38     17.30 o 
   2  -2  17        0.02       -0.78      5.61 o 
   3  -2  17        3.40        3.49      8.88 o 
   4  -2  17        0.14        0.46     10.52 o 
   5  -2  17        0.68       -7.94     13.00 o 
  -4  -1  17        6.22       10.88     16.57 o 
  -3  -1  17       18.22       15.74     16.86 o 
  -2  -1  17        1.24        7.08      8.79 o 
  -1  -1  17       13.11       14.59     15.83 o 
   0  -1  17       11.42        2.35     22.12 o 
   1  -1  17        0.30        6.17     14.53 o 
   2  -1  17        1.19       10.21     15.22 o 
   3  -1  17       23.60       19.56      8.97 o 
   4  -1  17        0.03       10.69     13.71 o 
   5  -1  17        0.09        1.96     16.78 o 
  -4   0  17        1.30        0.35     18.09 o 
  -3   0  17        0.13        4.40     17.19 o 
  -2   0  17       54.50       49.90     10.60 o 
  -1   0  17        9.05        4.67     10.44 o 
   0   0  17        0.03        0.31     19.59 o 
   1   0  17        4.51       -5.32     16.33 o 
   2   0  17        9.49       13.64     15.34 o 
   3   0  17        0.77        6.83      7.68 o 
   4   0  17        0.20       13.01     13.78 o 
   5   0  17        1.12       -2.48     17.06 o 
  -4   1  17        0.04       -8.99     20.25 o 
  -3   1  17        3.31       -7.01     15.85 o 
  -2   1  17        5.05        1.01      9.77 o 
  -1   1  17        0.03        2.48     10.66 o 
   0   1  17       15.88       31.18     13.70 o 
   1   1  17        0.08       -7.86     15.55 o 
   2   1  17        3.89        3.04     14.53 o 
   3   1  17        6.04       19.47     16.70 o 
   4   1  17        0.19       17.40     16.10 o 
   5   1  17        0.59       -0.61     16.58 o 
  -3   2  17        9.72        0.47     15.01 o 
  -2   2  17        0.02       -2.86     10.06 o 
  -1   2  17        4.55        5.79     11.10 o 
   0   2  17       10.12       13.96     12.95 o 
   1   2  17       28.22       20.44     12.36 o 
   2   2  17        1.25        8.59      6.95 o 
   3   2  17        0.21       -5.20     15.59 o 
   4   2  17        2.89        4.97     14.55 o 
   5   2  17       13.71       -5.98     16.39 o 
  -3   3  17        3.05        3.99     14.90 o 
  -2   3  17        0.39       -1.35     10.15 o 
  -1   3  17       18.77       23.52     11.16 o 
   0   3  17        3.18        3.53     11.80 o 
   1   3  17        2.07        2.74     12.38 o 
   2   3  17        0.91       -2.11      6.86 o 
   3   3  17        0.18        4.36     14.61 o 
   4   3  17        1.30        4.22     14.04 o 
   5   3  17        1.31      -11.95     14.65 o 
  -2   4  17       27.95       28.20     13.14 o 
  -1   4  17       72.84       78.81     12.37 o 
   0   4  17        0.00        0.36     11.68 o 
   1   4  17        1.64        2.04      7.44 o 
   2   4  17        0.00        2.25      8.68 o 
   3   4  17        8.05       15.11     15.15 o 
   4   4  17       71.01       73.15     12.63 o 
   5   4  17       19.44       23.72     12.49 o 
  -2   5  17        1.33        7.07     20.35 o 
  -1   5  17        6.47       16.77     10.34 o 
   0   5  17        4.27        5.35     11.42 o 
   1   5  17        5.95        0.11      9.70 o 
   2   5  17        0.87       -5.11      9.96 o 
   3   5  17        3.93       16.94     14.51 o 
   4   5  17        8.43        1.17     14.94 o 
   5   5  17        6.36       27.93     24.22 o 
  -1   6  17        0.43       -6.92     15.60 o 
   0   6  17        0.02        0.65     17.88 o 
   1   6  17       11.35        3.47     10.95 o 
   2   6  17        4.07        4.79     11.03 o 
   3   6  17        0.95        2.63     14.66 o 
   4   6  17        0.64       13.50     23.45 o 
   1   7  17        8.97        8.35     14.80 o 
   2   7  17        5.05        8.06     14.89 o 
   3   7  17        0.02        8.72     15.89 o 
  -2  -5  18        0.09       15.53     22.32 o 
  -1  -5  18        4.99       24.83     23.70 o 
   0  -5  18        0.24       -7.89     20.84 o 
   1  -5  18        0.22        3.53     21.19 o 
   2  -5  18        0.08       -6.57     22.73 o 
  -2  -4  18        4.00        8.35     20.86 o 
  -1  -4  18       19.56       29.44     22.35 o 
   0  -4  18        0.77      -10.75     13.83 o 
   1  -4  18       10.45       19.38     13.87 o 
   2  -4  18        0.83        4.47     13.70 o 
   3  -4  18        2.65       14.36     13.36 o 
  -3  -3  18        0.12      -10.18     17.81 o 
  -2  -3  18       30.54       19.47     17.72 o 
  -1  -3  18       14.19       15.81     19.90 o 
   0  -3  18       38.98       37.23     17.50 o 
   1  -3  18        3.06        3.60     15.45 o 
   2  -3  18        1.66       12.91     15.08 o 
   3  -3  18        7.64       12.00     15.53 o 
   4  -3  18        5.57       14.55     14.16 o 
  -3  -2  18        0.49        0.84     16.65 o 
  -2  -2  18        6.31       -3.16     17.03 o 
  -1  -2  18        0.60       18.04     20.64 o 
   0  -2  18        0.25       24.31     22.51 o 
   1  -2  18        9.66        7.65     16.53 o 
   2  -2  18        0.13       -3.82     16.35 o 
   3  -2  18        1.03        0.17     15.78 o 
   4  -2  18        0.21       12.96     14.38 o 
  -3  -1  18        0.31       -5.99     15.88 o 
  -2  -1  18       29.60       35.08     17.53 o 
  -1  -1  18        0.01       -0.45     16.12 o 
   0  -1  18        1.81      -10.72     19.51 o 
   1  -1  18        4.90        5.67     15.92 o 
   2  -1  18        1.09        7.15     15.43 o 
   3  -1  18        0.86       17.52     16.93 o 
   4  -1  18        1.61       -1.73     15.37 o 
   5  -1  18        3.66       -3.64     16.51 o 
  -3   0  18       11.77       14.95     17.35 o 
  -2   0  18       30.34       36.52     17.11 o 
  -1   0  18        0.34       -1.75     11.57 o 
   0   0  18        2.38        7.85     17.48 o 
   1   0  18       32.15       24.53     15.62 o 
   2   0  18        0.92        8.95     15.39 o 
   3   0  18        0.01       16.78     17.39 o 
   4   0  18        1.09       -2.71     14.95 o 
   5   0  18        0.03       14.81     17.33 o 
  -3   1  18        3.34      -12.35     17.32 o 
  -2   1  18        1.99        7.28     15.61 o 
  -1   1  18        8.30       -0.49     10.90 o 
   0   1  18        0.05        4.18     13.18 o 
   1   1  18        0.39        6.14     14.71 o 
   2   1  18        0.64        2.23     16.30 o 
   3   1  18        3.33        5.94     16.53 o 
   4   1  18        1.10       -2.40     16.74 o 
   5   1  18        0.52      -19.29     19.29 o 
  -3   2  18        0.01        1.28     15.35 o 
  -2   2  18        0.22       -1.85     16.02 o 
  -1   2  18       34.78       32.50     11.84 o 
   0   2  18       10.69       11.13     13.50 o 
   1   2  18        0.65       -6.11     12.68 o 
   2   2  18        4.10      -12.25     16.35 o 
   3   2  18        0.16        3.71     15.72 o 
   4   2  18       10.43       -9.02     16.22 o 
   5   2  18        0.11        2.35     15.66 o 
  -2   3  18        0.00       -2.95     14.31 o 
  -1   3  18        2.48       17.55     11.00 o 
   0   3  18        9.22        5.76     12.64 o 
   1   3  18        2.89        2.60     11.81 o 
   2   3  18        0.45        2.00     12.46 o 
   3   3  18        0.20        0.46     15.37 o 
   4   3  18        0.02        0.15     15.46 o 
   5   3  18        1.05       16.16     15.83 o 
  -2   4  18        0.57       25.82     21.95 o 
  -1   4  18        1.71        6.99     11.20 o 
   0   4  18        0.99       -7.34     12.66 o 
   1   4  18        2.60        2.76     12.57 o 
   2   4  18        8.10        4.47     14.54 o 
   3   4  18        0.03        0.78     14.91 o 
   4   4  18        0.44       -5.60     12.93 o 
   5   4  18        4.28      -13.58     13.58 o 
  -1   5  18        3.58        8.75     15.04 o 
   0   5  18       23.94       15.98     12.60 o 
   1   5  18       16.79        5.75     15.88 o 
   2   5  18        0.03        1.33     15.82 o 
   3   5  18        2.40       -0.04     15.16 o 
   4   5  18        7.06        8.65     16.12 o 
   0   6  18        0.05       -1.34     17.79 o 
   1   6  18        0.09        8.90     15.39 o 
   2   6  18        1.36        5.85     15.84 o 
   3   6  18        0.09       -2.60     24.03 o 
  -1  -4  19        5.51       34.74     21.65 o 
   0  -4  19        0.37       19.88     16.00 o 
   1  -4  19        2.73       11.63     15.02 o 
   2  -4  19        0.02        7.78     15.92 o 
  -2  -3  19       10.74       13.14     22.59 o 
  -1  -3  19        6.48       10.27     22.38 o 
   0  -3  19       10.07       10.12     17.57 o 
   1  -3  19        3.25      -14.73     17.03 o 
   2  -3  19        0.28       -9.95     16.24 o 
   3  -3  19        0.80       -7.92     16.60 o 
  -2  -2  19        0.62       -0.16     16.79 o 
  -1  -2  19       20.98       14.59     24.46 o 
   0  -2  19        1.32       -1.28     22.65 o 
   1  -2  19        5.41       10.12     17.45 o 
   2  -2  19        2.66      -18.07     18.07 o 
   3  -2  19        4.47       10.89     17.83 o 
   4  -2  19        1.45       10.58     15.61 o 
  -2  -1  19       23.84        6.54     18.15 o 
  -1  -1  19        0.55       -1.92     19.75 o 
   0  -1  19        0.69       48.61     21.61 o 
   1  -1  19        1.70        2.11     15.86 o 
   2  -1  19        0.30       -0.19     16.75 o 
   3  -1  19        2.53       -0.10     18.03 o 
   4  -1  19        0.25       15.91     14.40 o 
  -2   0  19        3.79        5.53     17.24 o 
  -1   0  19       30.94       21.29     11.36 o 
   0   0  19        0.02      -11.99     20.25 o 
   1   0  19        0.15       15.79     15.53 o 
   2   0  19        6.05       -8.31     16.76 o 
   3   0  19        9.33       14.62     17.74 o 
   4   0  19        1.12       -8.69     16.03 o 
  -2   1  19        0.00      -10.06     15.24 o 
  -1   1  19        2.65        3.21     11.72 o 
   0   1  19        2.26        7.09     12.91 o 
   1   1  19        6.45        2.91     16.22 o 
   2   1  19        0.00       -0.76     16.26 o 
   3   1  19        3.43       -0.68     17.15 o 
   4   1  19        0.50        5.30     16.72 o 
  -2   2  19        0.13       -2.35     15.95 o 
  -1   2  19        0.02        0.66     11.34 o 
   0   2  19        1.13        1.48     13.43 o 
   1   2  19        2.13        1.08     13.41 o 
   2   2  19       12.42       -3.01     15.99 o 
   3   2  19        3.97        0.75     16.23 o 
   4   2  19        0.75        0.29     16.25 o 
  -1   3  19        0.08       -8.06     11.64 o 
   0   3  19       14.13       11.14     13.82 o 
   1   3  19       10.08        5.60     13.10 o 
   2   3  19        0.79       -7.48     14.04 o 
   3   3  19        1.08      -16.43     16.55 o 
   4   3  19        1.84        3.17     14.17 o 
  -1   4  19        5.63       15.75     11.47 o 
   0   4  19        1.38       -4.50     13.42 o 
   1   4  19        3.04       26.71     13.01 o 
   2   4  19        7.78      -10.14     13.97 o 
   3   4  19        0.00      -16.26     16.26 o 
   4   4  19        4.12       -6.60     13.46 o 
   0   5  19        0.03        1.04     17.63 o 
   1   5  19        4.69       15.52     15.45 o 
   2   5  19        2.63       -9.10     16.00 o 
   3   5  19        3.33      -12.16     16.86 o 
  -1  -3  20        3.17       -4.22     24.52 o 
   0  -3  20        0.49        7.44     16.33 o 
   1  -3  20        1.44       -4.25     17.28 o 
   2  -3  20        1.36        4.85     15.06 o 
  -1  -2  20        9.41       -8.89     22.56 o 
   0  -2  20       12.15       33.38     18.16 o 
   1  -2  20        0.44        4.59     18.36 o 
   2  -2  20        2.44       -0.17     16.09 o 
   3  -2  20        1.16       -2.25     21.08 o 
  -1  -1  20        0.99       14.92     22.36 o 
   0  -1  20       15.07        7.90     22.61 o 
   1  -1  20        3.52       -7.73     16.38 o 
   2  -1  20        0.95        4.24     17.81 o 
   3  -1  20        0.07       -1.46     16.57 o 
  -1   0  20        8.98        5.89     21.70 o 
   0   0  20        0.96       -0.19     21.79 o 
   1   0  20        3.30       -2.71     16.48 o 
   2   0  20       12.61       29.34     17.54 o 
   3   0  20        0.02       -3.25     17.02 o 
  -1   1  20        5.30       22.87     18.00 o 
   0   1  20        4.33        6.00     14.39 o 
   1   1  20        0.53       -6.37     17.23 o 
   2   1  20        0.39       16.39     17.06 o 
   3   1  20        0.11      -10.20     18.46 o 
  -1   2  20        8.11       13.97     16.15 o 
   0   2  20        2.66       -5.50     14.32 o 
   1   2  20        0.03        3.80     13.16 o 
   2   2  20        8.81       14.58     14.14 o 
   3   2  20        1.78        1.17     18.35 o 
   0   3  20        0.23      -18.48     18.48 o 
   1   3  20        6.44       11.99     13.58 o 
   2   3  20        1.76       -4.69     14.20 o 
   3   3  20        4.06      -14.48     25.43 o 
   1   4  20        9.90        6.54     13.23 o 
   2   4  20        9.33      -14.03     14.03 o 
   0  -1  21        9.25       12.55     17.25 o 
   1  -1  21        2.94       -1.63     16.70 o 
   0   0  21        0.00       11.10     20.70 o 
   1   0  21        0.00       -4.14     17.27 o 
   2   0  21        2.00        0.94     18.63 o 
   0   1  21        1.10       -3.78     14.97 o 
   1   1  21        0.75      -10.28     14.23 o 
   2   1  21        0.28       -3.32     17.25 o 
   1   2  21       11.59       12.56     14.18 o 
   2   2  21        4.28       10.95     14.07 o 
                                                 
